# Supplementary material for: Multi-omics characterization of β-myrcene-evolved Pseudomonas sp. M1 reveals convergent FleQ mutations and altered catabolic efficiency
Source: Front Mol Biosci. 2026 Apr 13;13:1800048. doi: 10.3389/fmolb.2026.1800048 (PMC13111069; doi:10.3389/fmolb.2026.1800048)
Supplement: Supplementary file 4 [file DataSheet1.xlsx]

## Sheet: Index
Sheet	Description	Manuscript_Reference	Key_Contents	N_Rows	Figures_Using_Data
SUPPLEMENTARY TABLES
Manuscript Title:	Multi-omics characterization of β-myrcene-evolved Pseudomonas sp. M1 reveals convergent FleQ mutations and altered catabolic efficiency
Authors:	Soares F., Roque R., Hellwig P., Benndorf D., Santos P.M.
Journal:	Frontiers in Moleular Biosciences
Index	This index - Table of contents and manuscript references	-	-	-	-
MS_parameters	Parameters used in Fragpipe workflow	Materials and Methods, Section 2.6.3
Curated_annotation	Full curated protein annotation for Pseudomonas sp. M1 (6,064 proteins)	Materials and Methods, Section 2.6.7	WP_ID, locus_tag, gene, product, COG_category, GO_terms, KEGG annotations	6,064	All figures (annotation source)
Table_S1	Detected mutations in evolved strains	Figure 1A; Results Section 3.1	Breseq summary of detected mutations
Table_S2	GC-MS metabolomics data - β-myrcene pathway intermediates	Figure 1D; Results Section 3.1	Metabolite abundances (% of M1) for myrcene, myrcen-8-ol, myrcenal, myrcenoic acid	4	Figure 1D
Table_S3	MDS/PCA coordinates and PERMANOVA analysis results	Figure S2; Results Section 3.1; PERMANOVA analysis	PC1/PC2 coordinates per sample; PERMANOVA terms (Strain, Condition, OD)	36 samples + PERMANOVA	Figure S2
Table_S4	GI and PRP cluster differential expression analysis	Figure 2; Results Section 3.2	log2FC and adjusted p-values for 31 GI/PRP proteins across all contrasts	31	Figure 2A, 2B, Figure S3
Table_S5	Global proteome differential expression (3,490 proteins, excluding GI/PRP/Liu)	Figure 3; Results Section 3.3	log2FC, adjusted p-values, COG categories for 3,490 proteins (18 contrasts)	3,490	Figure 3, Figure 5, Figure 6
Table_S6	Motility and chemotaxis proteins (heatmap data for Figure 4)	Figure 4; Results Section 3.4	Normalized intensities for FleQ regulon, flagella, chemotaxis, Tad pilus, c-di-GMP proteins	30	Figure 4B-F

## Sheet: MS_parameters
Parameter	Value
Software	FragPipe v23.0-build14 (MSFragger + IonQuant)
Workflow	LFQ-MBR (Label-Free Quantification with Match-Between-Runs)
Database	GCF_022760135.1_ASM2276013v1_translated_cds.faa.fas
Decoy Strategy	Reversed sequences (prefix: rev_)
Mass Spectrometry Type	IM-MS (Ion Mobility)
Precursor Mass Tolerance	+/- 20 ppm
Fragment Mass Tolerance	20 ppm
Enzyme	Strict Trypsin (cleaves at K/R, fully specific)
Missed Cleavages	2
Peptide Length	7-50 amino acids
Peptide Mass Range	500-5000 Da
Precursor Charge	1-4
Isotope Error	0/1/2
Fragment Ion Series	b, y
Max Fragment Charge	2
Fixed Modifications	Carbamidomethyl (C): +57.02146 Da
Variable Modifications	Oxidation (M): +15.9949 Da; Acetylation (Protein N-term): +42.0106 Da
Max Variable Mods per Peptide	3
PSM Validation	Percolator (TDC post-processing)
Protein Inference	ProteinProphet
Protein FDR	1% (picked FDR)
Quantification Tool	IonQuant
Match Between Runs	Enabled (RT tolerance: 1 min)
Ion FDR	1%
MaxLFQ Normalization	Enabled
Min Isotopes for Quantification	2

## Sheet: Curated_annotation
WP_ID	locus_tag	gene	product	pseudo	start	end	strand	coord_key	COG_category	Description	Preferred_name	GOs	GOs_gbff	GOs_emapper	EC	KEGG_ko	KEGG_Pathway	KEGG_Module	PFAMs	operon_gene_id	operon_id	operon_coord_key	PSORTb_localization	PSORTb_score
WP_009614214.1	PM1_RS00005	pstS	phosphate ABC transporter substrate-binding protein PstS	False	1	972	+	1:972:+	P	phosphate	pstS					ko:K02040	ko02010,ko02020,ko05152,map02010,map02020,map05152	M00222	PBP_like_2	PCLMMKII_00001	operon_1	1:972:+	CytoplasmicMembrane	9.97
WP_372241118.1	PM1_RS00010	pstC	ABC transporter permease subunit	False	1413	3389	+	1413:3389:+	P	transport system, permease component	pstC	-,GO:0016020,GO:0055085	GO:0016020,GO:0055085			ko:K02037	ko02010,map02010	M00222	BPD_transp_1				CytoplasmicMembrane	10
WP_009614210.1	PM1_RS00015	pstA	phosphate ABC transporter permease PstA	False	3416	5092	+	3416:5092:+	P	phosphate transport system permease	pstA	-,GO:0005886,GO:0006817,GO:0015415,GO:0055052	GO:0005886,GO:0006817,GO:0015415,GO:0055052			ko:K02038	ko02010,map02010	M00222	BPD_transp_1	PCLMMKII_00003	operon_1	3416:5092:+	CytoplasmicMembrane	10
WP_009614208.1	PM1_RS00020	pstB	phosphate ABC transporter ATP-binding protein PstB	False	5148	5984	+	5148:5984:+	P	Part of the ABC transporter complex PstSACB involved in phosphate import. Responsible for energy coupling to the transport system	pstB		GO:0005524,GO:0006817,GO:0009898,GO:0015415,GO:0055052		3.6.3.27	ko:K02036	ko02010,map02010	M00222	ABC_tran	PCLMMKII_00004	operon_1	5148:5984:+	CytoplasmicMembrane	9.99
WP_009614205.1	PM1_RS00025	phoU	phosphate signaling complex protein PhoU	False	6059	6787	+	6059:6787:+	P	Plays a role in the regulation of phosphate uptake	phoU		GO:0006817,GO:0030643,GO:0045936			ko:K02039			PhoU	PCLMMKII_00005	operon_1	6059:6787:+	Cytoplasmic	9.97
WP_009614203.1	PM1_RS00030		LysR family transcriptional regulator	False	7452	8402		7452:8402:-	K	Transcriptional regulator		-,GO:0003677,GO:0003700,GO:0006355	GO:0003677,GO:0003700,GO:0006355						HTH_1,LysR_substrate	PCLMMKII_00006	operon_2	7452:8402:-	Cytoplasmic	9.26
WP_009614201.1	PM1_RS00035	abgA	M20 aminoacylase family protein	False	8559	9734	+	8559:9734:+	S	Protein involved in hydrolase activity and metabolic process	abgA		GO:0016787,GO:0016810			ko:K12940			M20_dimer,Peptidase_M20	PCLMMKII_00007	operon_3	8559:9734:+	Cytoplasmic	8.96
WP_009614199.1	PM1_RS00040		MFS transporter	False	9760	11070	+	9760:11070:+	EGP	Is involved in the uptake of citrate and the transport of protons into the cell		-,GO:0022857,GO:0055085	GO:0022857,GO:0055085			ko:K03762			MFS_1,Sugar_tr	PCLMMKII_00008	operon_3	9760:11070:+	CytoplasmicMembrane	10
WP_009614197.1	PM1_RS00045		response regulator	False	11160	12065	+	11160:12065:+	T	response regulator		-,GO:0000160	GO:0000160						Response_reg	PCLMMKII_00009	operon_4	11160:12065:+	Cytoplasmic	9.97
WP_009614195.1	PM1_RS00050	lysM	peptidoglycan DD-metalloendopeptidase family protein	False	12158	13054	+	12158:13054:+	M	peptidase									DUF4124,Peptidase_M23	PCLMMKII_00010	operon_4	12158:13054:+	Unknown
WP_009614193.1	PM1_RS00055		GntR family transcriptional regulator	False	13044	13745		13044:13745:-	K	Transcriptional regulator		-,GO:0003677,GO:0003700	GO:0003677,GO:0003700						FCD,GntR	PCLMMKII_00011	operon_5	13044:13745:-	Cytoplasmic	9.26
WP_009614191.1	PM1_RS00060	gntR	FadR/GntR family transcriptional regulator	False	13742	14443		13742:14443:-	K	Transcriptional regulator		-,GO:0003677,GO:0003700	GO:0003677,GO:0003700			ko:K05799			FCD,GntR	PCLMMKII_00012	operon_5	13742:14443:-	Cytoplasmic	9.97
WP_009614190.1	PM1_RS00065	dctA3	C4-dicarboxylate transporter DctA	False	14509	15822		14509:15822:-	U	Belongs to the dicarboxylate amino acid cation symporter (DAACS) (TC 2.A.23) family	dctA3					ko:K11103	ko02020,map02020		SDF	PCLMMKII_00013	operon_5	14509:15822:-	CytoplasmicMembrane	10
WP_009614189.1	PM1_RS00070	tlyC_1	hemolysin family protein	False	16330	17670		16330:17670:-	P	Hemolysins and related proteins containing CBS domains	tlyC_1	-,GO:0005886,GO:0016020	GO:0005886,GO:0016020						CBS,CorC_HlyC,DUF21	PCLMMKII_00014	operon_6	16330:17670:-	CytoplasmicMembrane	10
WP_009614188.1	PM1_RS00075	phoR	phosphate regulon sensor histidine kinase PhoR	False	17741	19036		17741:19036:-	T	Histidine kinase	phoR	-,GO:0000155,GO:0000160,GO:0006796,GO:0006817	GO:0000155,GO:0000160,GO:0006796,GO:0006817		2.7.13.3	ko:K07636	ko02020,map02020	M00434	DUF3329,HATPase_c,HisKA,PAS,PAS_8	PCLMMKII_00015	operon_6	17741:19036:-	CytoplasmicMembrane	9.97
WP_009614187.1	PM1_RS00080	phoB	phosphate regulon transcriptional regulator PhoB	False	19076	19765		19076:19765:-	K	phosphate regulon transcriptional regulatory protein PhoB	phoB		GO:0000156,GO:0000160,GO:0003677,GO:0006355,GO:0006817			ko:K07657	ko02020,map02020	M00434	Response_reg,Trans_reg_C	PCLMMKII_00016	operon_6	19076:19765:-	Cytoplasmic	9.97
WP_009614185.1	PM1_RS00085		COG4315 family predicted lipoprotein	False	20012	20377	+	20012:20377:+	S	protein conserved in bacteria									Lipoprotein_15	PCLMMKII_00017	operon_7	20012:20377:+	Periplasmic	9.84
WP_009614183.1	PM1_RS00090	ubiA	4-hydroxybenzoate octaprenyltransferase	False	20478	21368		20478:21368:-	H		ubiA		GO:0006744,GO:0008412		2.5.1.39	ko:K03179	ko00130,ko01100,ko01110,map00130,map01100,map01110	M00117	UbiA	PCLMMKII_00018	operon_8	20478:21368:-	CytoplasmicMembrane	10
WP_024128089.1	PM1_RS00095	ubiC	chorismate lyase	False	21397	21954		21397:21954:-	H	Removes the pyruvyl group from chorismate, with concomitant aromatization of the ring, to provide 4- hydroxybenzoate (4HB) for the ubiquinone pathway	ubiC		GO:0005737,GO:0006744,GO:0008813		4.1.3.40	ko:K03181	ko00130,ko01100,ko01110,map00130,map01100,map01110	M00117	Chor_lyase				Cytoplasmic	9.26
WP_009614181.1	PM1_RS00100	glcC	transcriptional regulator GlcC	False	22040	22813		22040:22813:-	K	transcriptional	glcC		GO:0003700,GO:0006355			ko:K05799,ko:K11474			FCD,GntR	PCLMMKII_00020	operon_9	22040:22813:-	Cytoplasmic	9.97
WP_009614179.1	PM1_RS00105	glcD	glycolate oxidase subunit GlcD	False	23065	24564	+	23065:24564:+	C	Fad linked oxidase	glcD		GO:0003973,GO:0009339,GO:0071949		1.1.3.15	ko:K00104	ko00630,ko01100,ko01110,ko01120,ko01130,map00630,map01100,map01110,map01120,map01130		FAD-oxidase_C,FAD_binding_4	PCLMMKII_00021	operon_10	23065:24564:+	Cytoplasmic	9.97
WP_009614177.1	PM1_RS00110	glcE	glycolate oxidase subunit GlcE	False	24564	25643	+	24564:25643:+	C	Glycolate oxidase	glcE	-,GO:0016491,GO:0071949	GO:0016491,GO:0071949			ko:K11472	ko00630,ko01100,ko01110,ko01120,ko01130,map00630,map01100,map01110,map01120,map01130		FAD-oxidase_C,FAD_binding_4	PCLMMKII_00022	operon_10	24564:25643:+	Cytoplasmic	8.96
WP_009614176.1	PM1_RS00115	glcF	glycolate oxidase subunit GlcF	False	25657	26883	+	25657:26883:+	C	Glycolate oxidase, iron-sulfur subunit	glcF		GO:0051536			ko:K11473	ko00630,ko01100,ko01110,ko01120,ko01130,map00630,map01100,map01110,map01120,map01130		CCG,Fer4_7,Fer4_8	PCLMMKII_00023	operon_10	25657:26883:+	CytoplasmicMembrane	7.88
WP_009614175.1	PM1_RS00120	glcG	heme-binding protein	False	26888	27289	+	26888:27289:+	S	protein, possibly involved in utilization of glycolate and propanediol	glcG					ko:K11477			Haem_degrading	PCLMMKII_00024	operon_10	26888:27289:+	Unknown
WP_009614174.1	PM1_RS00125	glcB	malate synthase G	False	27320	29497	+	27320:29497:+	C	Involved in the glycolate utilization. Catalyzes the condensation and subsequent hydrolysis of acetyl-coenzyme A (acetyl-CoA) and glyoxylate to form malate and CoA	glcB		GO:0004474,GO:0006097		2.3.3.9	ko:K01638	ko00620,ko00630,ko01100,ko01110,ko01120,ko01200,map00620,map00630,map01100,map01110,map01120,map01200	M00012	Malate_synthase	PCLMMKII_00025	operon_10	27320:29497:+	Cytoplasmic	9.97
WP_009614173.1	PM1_RS00130	rubA	rubredoxin	False	29973	30140	+	29973:30140:+	C	rubredoxin	rubA	-,GO:0005506,GO:0009055,GO:0043448	GO:0005506,GO:0009055,GO:0043448						Rubredoxin	PCLMMKII_00026	operon_11	29973:30140:+	Cytoplasmic	9.26
WP_009614171.1	PM1_RS00135	rubA	rubredoxin	False	30315	30482	+	30315:30482:+	C	uses NADH to detoxify nitric oxide (NO), protecting several 4Fe-4S NO-sensitive enzymes. Has at least 2 reductase partners, only one of which (NorW, flavorubredoxin reductase) has been identified. NO probably binds to the di-iron center	rubA	-,GO:0005506,GO:0009055,GO:0043448	GO:0005506,GO:0009055,GO:0043448		1.18.1.1	ko:K05297	ko00071,map00071		Rubredoxin	PCLMMKII_00027	operon_11	30315:30482:+	Cytoplasmic	9.26
WP_009614169.1	PM1_RS00140	rubB	NAD(P)/FAD-dependent oxidoreductase	False	30555	31709	+	30555:31709:+	C	One of at least two accessory proteins for anaerobic nitric oxide (NO) reductase. Reduces the rubredoxin moiety of NO reductase	rubB	-,GO:0000166,GO:0016491	GO:0000166,GO:0016491		1.18.1.1	ko:K05297	ko00071,map00071		Pyr_redox_2,Rubredoxin	PCLMMKII_00028	operon_11	30555:31709:+	Cytoplasmic	9.97
WP_009614168.1	PM1_RS00145	hupA	HU family DNA-binding protein	False	31907	32179	+	31907:32179:+	L	Histone-like DNA-binding protein which is capable of wrapping DNA to stabilize it, and thus to prevent its denaturation under extreme environmental conditions	hupA	-,GO:0003677,GO:0030261,GO:0030527	GO:0003677,GO:0030261,GO:0030527			ko:K05787			Bac_DNA_binding	PCLMMKII_00029	operon_12	31907:32179:+	Cytoplasmic	9.26
WP_009614166.1	PM1_RS00150		Superfamily II DNA and RNA helicase	False	32316	32726	+	32316:32726:+	C	molybdopterin cofactor binding										PCLMMKII_00030	operon_13	32316:32726:+	Unknown
WP_009614164.1	PM1_RS00155		aminoacyl-tRNA deacylase and HDOD domain-containing protein	False	33113	34513		33113:34513:-	T	Signal transduction protein									HDOD,tRNA_edit	PCLMMKII_00031	operon_14	33113:34513:-	Cytoplasmic	8.96
WP_009614161.1	PM1_RS00160	recG	ATP-dependent DNA helicase RecG	False	34607	36682		34607:36682:-	L		recG		GO:0003676,GO:0003678,GO:0005524,GO:0006281,GO:0006310		3.6.4.12	ko:K03655	ko03440,map03440		DEAD,Helicase_C,RecG_wedge	PCLMMKII_00032	operon_15	34607:36682:-	Cytoplasmic	9.97
WP_009614159.1	PM1_RS00165	oxyR	hydrogen peroxide-inducible genes activator	False	36679	37611		36679:37611:-	K	Transcriptional regulator	oxyR	-,GO:0003677,GO:0003700	GO:0003677,GO:0003700			ko:K04761	ko02026,map02026		HTH_1,LysR_substrate	PCLMMKII_00033	operon_15	36679:37611:-	Cytoplasmic	9.97
WP_009614157.1	PM1_RS00170	yeeZ	NAD-dependent epimerase/dehydratase family protein	False	37706	38563	+	37706:38563:+	GM	Nad-dependent epimerase dehydratase	yeeZ	-,GO:0003824	GO:0003824						Epimerase,NAD_binding_10,RmlD_sub_bind	PCLMMKII_00034	operon_16	37706:38563:+	Cytoplasmic	8.96
WP_009614155.1	PM1_RS00175		helix-turn-helix transcriptional regulator	False	38565	39365	+	38565:39365:+	K	transcriptional regulator		-,GO:0003700,GO:0006355,GO:0043565	GO:0003700,GO:0006355,GO:0043565						AraC_binding,HTH_18	PCLMMKII_00035	operon_16	38565:39365:+	Cytoplasmic	9.97
WP_009614154.1	PM1_RS00180	rhtC	LysE family translocator	False	39433	40056	+	39433:40056:+	E	homoserine transmembrane transporter activity	rhtC	-,GO:0006865,GO:0016020	GO:0006865,GO:0016020						LysE	PCLMMKII_00036	operon_16	39433:40056:+	CytoplasmicMembrane	10
WP_009614152.1	PM1_RS00185		hypothetical protein	False	40085	40816		40085:40816:-												PCLMMKII_00037	operon_17	40085:40816:-	Unknown
WP_009614149.1	PM1_RS00190	tdcF	RidA family protein	False	40888	41268		40888:41268:-	J	Endoribonuclease	tdcF				3.5.99.10	ko:K09022			Ribonuc_L-PSP	PCLMMKII_00038	operon_18	40888:41268:-	Cytoplasmic	9.97
WP_009614147.1	PM1_RS00195	spoT	bifunctional GTP diphosphokinase/guanosine-3',5'-bis pyrophosphate 3'-pyrophosphohydrolase	False	41293	43404		41293:43404:-	KT	In eubacteria ppGpp (guanosine 3'-diphosphate 5-' diphosphate) is a mediator of the stringent response that coordinates a variety of cellular activities in response to changes in nutritional abundance	spoT		GO:0008728,GO:0008893,GO:0015969		2.7.6.5,3.1.7.2	ko:K00951,ko:K01139	ko00230,map00230		ACT_4,HD_4,RelA_SpoT,TGS	PCLMMKII_00039	operon_18	41293:43404:-	Cytoplasmic	8.96
WP_009614145.1	PM1_RS00200	rpoZ	DNA-directed RNA polymerase subunit omega	False	43459	43725		43459:43725:-	K	Promotes RNA polymerase assembly. Latches the N- and C- terminal regions of the beta' subunit thereby facilitating its interaction with the beta and alpha subunits	rpoZ		GO:0003899,GO:0006351		2.7.7.6	ko:K03060	ko00230,ko00240,ko01100,ko03020,map00230,map00240,map01100,map03020	M00183	RNA_pol_Rpb6	PCLMMKII_00040	operon_18	43459:43725:-	Unknown
WP_009614143.1	PM1_RS00205	gmk	guanylate kinase	False	43815	44435		43815:44435:-	F	Essential for recycling GMP and indirectly, cGMP	gmk		GO:0004385,GO:0006163		2.7.4.8	ko:K00942	ko00230,ko01100,map00230,map01100	M00050	Guanylate_kin	PCLMMKII_00041	operon_18	43815:44435:-	Cytoplasmic	9.97
WP_009614141.1	PM1_RS00210	yicC	YicC/YloC family endoribonuclease	False	44477	45340		44477:45340:-	S	Stress-induced protein	yicC		GO:0016788						DUF1732,YicC_N	PCLMMKII_00042	operon_18	44477:45340:-	Cytoplasmic	9.97
WP_009614139.1	PM1_RS00215	rph	ribonuclease PH	False	45505	46224	+	45505:46224:+	J	Phosphorolytic exoribonuclease that removes nucleotide residues following the -CCA terminus of tRNA and adds nucleotides to the ends of RNA molecules by using nucleoside diphosphates as substrates	rph		GO:0000049,GO:0008033,GO:0009022		2.7.7.56	ko:K00989			RNase_PH,RNase_PH_C	PCLMMKII_00043	operon_19	45505:46224:+	Cytoplasmic	9.97
WP_009614137.1	PM1_RS00220		DUF4870 domain-containing protein	False	46241	46603	+	46241:46603:+	S	protein conserved in bacteria						ko:K09940			DUF4870	PCLMMKII_00044	operon_19	46241:46603:+	CytoplasmicMembrane	10
WP_009614136.1	PM1_RS00225	crc	exodeoxyribonuclease III	False	46666	47445		46666:47445:-	L	Exodeoxyribonuclease III	crc	-,GO:0004518,GO:0006281	GO:0004518,GO:0006281		3.1.11.2	ko:K01142	ko03410,map03410		Exo_endo_phos	PCLMMKII_00045	operon_20	46666:47445:-	Cytoplasmic	9.26
WP_009614134.1	PM1_RS00230	pyrE	orotate phosphoribosyltransferase	False	47528	48169	+	47528:48169:+	F	Catalyzes the transfer of a ribosyl phosphate group from 5-phosphoribose 1-diphosphate to orotate, leading to the formation of orotidine monophosphate (OMP)	pyrE		GO:0004588,GO:0009220		2.4.2.10	ko:K00762	ko00240,ko01100,map00240,map01100	M00051	Pribosyltran	PCLMMKII_00046	operon_21	47528:48169:+	Cytoplasmic	9.97
WP_009614132.1	PM1_RS00235		hypothetical protein	False	48189	48827	+	48189:48827:+	S	Pfam Transposase IS66									DUF4124	PCLMMKII_00047	operon_21	48189:48827:+	Unknown
WP_009614129.1	PM1_RS00240		acyl-CoA thioesterase	False	48832	49275		48832:49275:-	S	Thioesterase-like superfamily		-,GO:0016787,GO:0016790	GO:0016787,GO:0016790			ko:K07107			4HBT	PCLMMKII_00048	operon_22	48832:49275:-	Cytoplasmic	9.97
WP_009614127.1	PM1_RS00245	argB	acetylglutamate kinase	False	49333	50241		49333:50241:-	E	Catalyzes the ATP-dependent phosphorylation of N-acetyl- L-glutamate	argB		GO:0003991,GO:0005737,GO:0006592		2.3.1.1,2.7.2.8	ko:K00930,ko:K22478	ko00220,ko01100,ko01110,ko01130,ko01210,ko01230,map00220,map01100,map01110,map01130,map01210,map01230	M00028,M00845	AA_kinase,NAT	PCLMMKII_00049	operon_22	49333:50241:-	Cytoplasmic	9.97
WP_009614124.1	PM1_RS00250	algC	phosphomannomutase/phosphoglucomutase	False	50267	52873		50267:52873:-	G	phosphomannomutase	algC	GO:0003674,GO:0003824,GO:0004615,GO:0005975,GO:0008150,GO:0008152,GO:0016853,GO:0016866,GO:0016868,GO:0044238,GO:0071704		GO:0003674,GO:0003824,GO:0004615,GO:0005975,GO:0008150,GO:0008152,GO:0016853,GO:0016866,GO:0016868,GO:0044238,GO:0071704	5.4.2.2,5.4.2.8	ko:K15778	ko00010,ko00030,ko00051,ko00052,ko00230,ko00500,ko00520,ko00521,ko01100,ko01110,ko01120,ko01130,map00010,map00030,map00051,map00052,map00230,map00500,map00520,map00521,map01100,map01110,map01120,map01130	M00114	PGM_PMM_I,PGM_PMM_II,PGM_PMM_III,PGM_PMM_IV	PCLMMKII_00050	operon_22	50267:52873:-	Unknown
WP_009614122.1	PM1_RS00255	dut	dUTP diphosphatase	False	52911	53366		52911:53366:-	F	This enzyme is involved in nucleotide metabolism it produces dUMP, the immediate precursor of thymidine nucleotides and it decreases the intracellular concentration of dUTP so that uracil cannot be incorporated into DNA	dut		GO:0000287,GO:0004170,GO:0006226,GO:0046081		3.6.1.23	ko:K01520	ko00240,ko00983,ko01100,map00240,map00983,map01100	M00053	dUTPase	PCLMMKII_00051	operon_22	52911:53366:-	Unknown
WP_009614121.1	PM1_RS00260	coaBC	bifunctional phosphopantothenoylcysteine decarboxylase/phosphopantothenate--cysteine ligase CoaBC	False	53374	54582		53374:54582:-	H	Catalyzes two steps in the biosynthesis of coenzyme A. In the first step cysteine is conjugated to 4'-phosphopantothenate to form 4-phosphopantothenoylcysteine, in the latter compound is decarboxylated to form 4'-phosphopantotheine	coaBC		GO:0004632,GO:0004633,GO:0010181,GO:0015937,GO:0015941		4.1.1.36,6.3.2.5	ko:K13038	ko00770,ko01100,map00770,map01100	M00120	DFP,Flavoprotein	PCLMMKII_00052	operon_22	53374:54582:-	Cytoplasmic	9.97
WP_009614120.1	PM1_RS00265	radC	RadC family protein	False	54723	55397	+	54723:55397:+	E	Belongs to the UPF0758 family	radC	GO:0006139,GO:0006259,GO:0006281,GO:0006725,GO:0006807,GO:0006950,GO:0006974,GO:0008150,GO:0008152,GO:0009987,GO:0033554,GO:0034641,GO:0043170,GO:0044237,GO:0044238,GO:0044260,GO:0046483,GO:0050896,GO:0051716,GO:0071704,GO:0090304,GO:1901360		GO:0006139,GO:0006259,GO:0006281,GO:0006725,GO:0006807,GO:0006950,GO:0006974,GO:0008150,GO:0008152,GO:0009987,GO:0033554,GO:0034641,GO:0043170,GO:0044237,GO:0044238,GO:0044260,GO:0046483,GO:0050896,GO:0051716,GO:0071704,GO:0090304,GO:1901360		ko:K03630			RadC	PCLMMKII_00053	operon_23	54723:55397:+	Cytoplasmic	9.97
WP_009614119.1	PM1_RS00270		ABC transporter substrate-binding protein	False	55446	57017		55446:57017:-	E	ABC-Type Dipeptide Transport System Periplasmic Component		-,GO:0042626,GO:0055052,GO:0140359	GO:0042626,GO:0055052,GO:0140359			ko:K02035	ko02024,map02024	M00239	SBP_bac_5	PCLMMKII_00054	operon_24	55446:57017:-	Periplasmic	10
WP_009614118.1	PM1_RS00275	rpmB	50S ribosomal protein L28	False	57384	57620	+	57384:57620:+	J	Belongs to the bacterial ribosomal protein bL28 family	rpmB		GO:0003735,GO:0005840,GO:0006412			ko:K02902	ko03010,map03010	M00178	Ribosomal_L28	PCLMMKII_00055	operon_25	57384:57620:+	Cytoplasmic	9.26
WP_009614117.1	PM1_RS00280	rpmG	50S ribosomal protein L33	False	57633	57788	+	57633:57788:+	J	Belongs to the bacterial ribosomal protein bL33 family	rpmG		GO:0003735,GO:0005840,GO:0006412			ko:K02913	ko03010,map03010	M00178	Ribosomal_L33	PCLMMKII_00056	operon_25	57633:57788:+	Cytoplasmic	9.26
WP_009614116.1	PM1_RS00285		cupin domain-containing protein	False	58037	58399		58037:58399:-	S	transcriptional regulator		-,GO:0046872	GO:0046872			ko:K06995			Cupin_3	PCLMMKII_00057	operon_26	58037:58399:-	Unknown
WP_009614115.1	PM1_RS00290	aldH	aldehyde dehydrogenase	False	58670	60163	+	58670:60163:+	C	belongs to the aldehyde dehydrogenase family	aldH				1.2.1.54,1.2.1.99	ko:K09472,ko:K12254	ko00330,ko01100,map00330,map01100	M00136	Aldedh	PCLMMKII_00058	operon_27	58670:60163:+	Cytoplasmic	9.97
WP_009614113.1	PM1_RS00295		MFS transporter	False	60463	61632	+	60463:61632:+	EGP	Uncharacterised MFS-type transporter YbfB		-,GO:0016020,GO:0022857,GO:0055085	GO:0016020,GO:0022857,GO:0055085						MFS_1,Sugar_tr	PCLMMKII_00059	operon_28	60463:61632:+	CytoplasmicMembrane	10
WP_009614110.1	PM1_RS00300		phospholipase D family protein	False	61794	63347		61794:63347:-	I	COG1502 Phosphatidylserine phosphatidylglycerophosphate cardiolipi n synthases and related enzymes						ko:K06132	ko00564,ko01100,map00564,map01100		PLDc_2	PCLMMKII_00060	operon_29	61794:63347:-	Unknown
WP_009614108.1	PM1_RS00305	ordL	NAD(P)/FAD-dependent oxidoreductase	False	63392	64711		63392:64711:-	E	oxidoreductase	ordL	GO:0003674,GO:0003824,GO:0005575,GO:0005622,GO:0005623,GO:0005737,GO:0008150,GO:0008152,GO:0016491,GO:0044424,GO:0044464,GO:0050660,GO:0055114	GO:0016491,GO:0050660	GO:0003674,GO:0003824,GO:0005575,GO:0005622,GO:0005623,GO:0005737,GO:0008150,GO:0008152,GO:0016491,GO:0044424,GO:0044464,GO:0055114		ko:K09471	ko00330,ko01100,map00330,map01100	M00136	DAO	PCLMMKII_00061	operon_29	63392:64711:-	Cytoplasmic	9.97
WP_009614106.1	PM1_RS00310	dadR	transcriptional regulator DadR	False	64817	65305		64817:65305:-	K	Transcriptional regulator	lrp					ko:K03719			AsnC_trans_reg,HTH_24,HTH_AsnC-type	PCLMMKII_00062	operon_29	64817:65305:-	Cytoplasmic	9.97
WP_009614105.1	PM1_RS00315		YdbH domain-containing protein	False	65469	68027	+	65469:68027:+	S	protein secretion									DctA-YdbH,Peptidase_S74	PCLMMKII_00063	operon_30	65469:68027:+	Unknown
WP_009614103.1	PM1_RS00320	ynbE	YnbE family lipoprotein	False	68046	68237	+	68046:68237:+	S	(Lipo)protein	ynbE								Lipoprotein_19	PCLMMKII_00064	operon_30	68046:68237:+	Unknown
WP_009614101.1	PM1_RS00325	ydbL	YdbL family protein	False	68248	68592	+	68248:68592:+	S	protein conserved in bacteria	ydbL					ko:K09978			DUF1318	PCLMMKII_00065	operon_30	68248:68592:+	Unknown
WP_009614100.1	PM1_RS00330	dadA	D-amino acid dehydrogenase	False	68945	70240	+	68945:70240:+	E	Oxidative deamination of D-amino acids	dadA				1.4.5.1	ko:K00285	ko00360,map00360		DAO	PCLMMKII_00066	operon_31	68945:70240:+	CytoplasmicMembrane	9.82
WP_009614098.1	PM1_RS00335	IV02_05570	RidA family protein	False	70215	70568	+	70215:70568:+	J	Translation Initiation Inhibitor YjgF Family	IV02_05570								Ribonuc_L-PSP	PCLMMKII_00067	operon_31	70215:70568:+	Cytoplasmic	9.26
WP_009614096.1	PM1_RS00340	alr	alanine racemase	False	70681	71760	+	70681:71760:+	E	Catalyzes the interconversion of L-alanine and D- alanine. May also act on other amino acids	alr	-,GO:0006522,GO:0008784,GO:0009252	GO:0006522,GO:0008784,GO:0009252		5.1.1.1	ko:K01775	ko00473,ko01100,ko01502,map00473,map01100,map01502		Ala_racemase_C,Ala_racemase_N	PCLMMKII_00068	operon_31	70681:71760:+	Cytoplasmic	9.97
WP_009614094.1	PM1_RS00345	puuR	cupin domain-containing protein	False	71929	72477	+	71929:72477:+	K	Transcriptional regulator	puuR					ko:K14056			Cupin_2,HTH_3	PCLMMKII_00069	operon_32	71929:72477:+	Cytoplasmic	9.97
WP_009614092.1	PM1_RS00350	cycB	c-type cytochrome	False	72636	73061	+	72636:73061:+	C	cytochrome c5	cycB	-,GO:0009055,GO:0020037,GO:0046872	GO:0009055,GO:0020037,GO:0046872						Cytochrome_CBB3	PCLMMKII_00070	operon_33	72636:73061:+	Unknown
WP_152604489.1	PM1_RS00355		acetyl-CoA hydrolase/transferase C-terminal domain-containing protein	False	73987	75825	+	73987:75825:+	C	acetyl-CoA hydrolase									AcetylCoA_hyd_C				Cytoplasmic	9.97
WP_009614088.1	PM1_RS00360	xpt	xanthine phosphoribosyltransferase	False	75898	76470		75898:76470:-	F	Converts the preformed base xanthine, a product of nucleic acid breakdown, to xanthosine 5'-monophosphate (XMP), so it can be reused for RNA or DNA synthesis	xpt		GO:0016763,GO:0043101,GO:0046110		2.4.2.22	ko:K03816	ko00230,ko01100,ko01110,map00230,map01100,map01110		Pribosyltran	PCLMMKII_00072	operon_35	75898:76470:-	Cytoplasmic	9.97
WP_009614086.1	PM1_RS00365	rep	DNA helicase Rep	False	76786	78795		76786:78795:-	L	it can initiate unwinding at a nick in the DNA. It binds to the single-stranded DNA and acts in a progressive fashion along the DNA in the 3' to 5' direction	rep		GO:0003677,GO:0003678,GO:0005524,GO:0006260		3.6.4.12	ko:K03656,ko:K03657	ko03420,ko03430,map03420,map03430		UvrD-helicase,UvrD_C	PCLMMKII_00073	operon_36	76786:78795:-	Cytoplasmic	9.97
WP_009614084.1	PM1_RS00370		putative bifunctional diguanylate cyclase/phosphodiesterase	False	79027	80748	+	79027:80748:+	T	Diguanylate cyclase		-,GO:0005525,GO:0005886,GO:0046872,GO:0052621,GO:0071111	GO:0005525,GO:0005886,GO:0046872,GO:0052621,GO:0071111						EAL,GGDEF,Response_reg	PCLMMKII_00074	operon_37	79027:80748:+	CytoplasmicMembrane	9.99
	PM1_RS00375	norM	NorM family multidrug efflux MATE transporter	True	80649	82117		80649:82117:-	V	Functions as a Na( ) drug antiporter	norM	-,GO:0015297,GO:0016020,GO:0042910,GO:0055085	GO:0015297,GO:0016020,GO:0042910,GO:0055085			ko:K03327			MatE
WP_009614080.1	PM1_RS00380	lysR	LysR substrate-binding domain-containing protein	False	82255	83175	+	82255:83175:+	K	Transcriptional regulator									HTH_1,LysR_substrate	PCLMMKII_00076	operon_39	82255:83175:+	Cytoplasmic	9.97
WP_009614079.1	PM1_RS00385	pchP	phosphorylcholine phosphatase	False	83354	84406	+	83354:84406:+	E	Phosphorylcholine phosphatase	pchP					ko:K21830				PCLMMKII_00077	operon_40	83354:84406:+	Unknown
WP_009614078.1	PM1_RS00390	pchP	hypothetical protein	False	84614	85666	+	84614:85666:+	E	Phosphorylcholine phosphatase	pchP					ko:K21830				PCLMMKII_00078	operon_40	84614:85666:+	Unknown
WP_009614077.1	PM1_RS00395		TlpA disulfide reductase family protein	False	85689	86501		85689:86501:-	CO	Thioredoxin		-,GO:0005886,GO:0008961,GO:0042158	GO:0005886,GO:0008961,GO:0042158						AhpC-TSA,LGT,Redoxin	PCLMMKII_00079	operon_41	85689:86501:-	CytoplasmicMembrane	10
WP_009614076.1	PM1_RS00400	yjiR	aminotransferase-like domain-containing protein	False	86837	88288		86837:88288:-	K	Transcriptional regulators containing a DNA-binding HTH domain and an aminotransferase domain (MocR family) and their eukaryotic orthologs	yjiR		GO:0030170						Aminotran_1_2,GntR	PCLMMKII_00080	operon_42	86837:88288:-	Cytoplasmic	9.97
WP_009614075.1	PM1_RS00405		DUF1127 domain-containing protein	False	88463	88693	+	88463:88693:+	S	Domain of unknown function (DUF1127)									DUF1127	PCLMMKII_00081	operon_43	88463:88693:+	Unknown
WP_009614072.1	PM1_RS00410	comM	YifB family Mg chelatase-like AAA ATPase	False	88697	90184		88697:90184:-	O	ATPase with chaperone activity	comM	GO:0003674,GO:0003824,GO:0004176,GO:0005524,GO:0006508,GO:0006807,GO:0008150,GO:0008152,GO:0008233,GO:0016462,GO:0016787,GO:0016817,GO:0016818,GO:0016887,GO:0017111,GO:0019538,GO:0042623,GO:0043170,GO:0044238,GO:0070011,GO:0071704,GO:0140096,GO:1901564	GO:0005524	GO:0003674,GO:0003824,GO:0004176,GO:0006508,GO:0006807,GO:0008150,GO:0008152,GO:0008233,GO:0016462,GO:0016787,GO:0016817,GO:0016818,GO:0016887,GO:0017111,GO:0019538,GO:0042623,GO:0043170,GO:0044238,GO:0070011,GO:0071704,GO:0140096,GO:1901564		ko:K07391			ChlI,Mg_chelatase,Mg_chelatase_C	PCLMMKII_00082	operon_44	88697:90184:-	Cytoplasmic	9.97
WP_009614069.1	PM1_RS00415	ubiK	accessory factor UbiK family protein	False	90370	90636		90370:90636:-	S	Protein conserved in bacteria		-,GO:0016020	GO:0016020			ko:K09806			BMFP	PCLMMKII_00083	operon_45	90370:90636:-	Unknown
WP_009614068.1	PM1_RS00420		acyltransferase family protein	False	90729	92759		90729:92759:-	I	Acyltransferase		-,GO:0016747	GO:0016747						Acyl_transf_3	PCLMMKII_00084	operon_46	90729:92759:-	CytoplasmicMembrane	10
WP_003457590.1	PM1_RS00425	glnK	P-II family nitrogen regulator	False	93303	93641	+	93303:93641:+	K	nitrogen regulatory protein P-II	glnK	-,GO:0006808,GO:0030234	GO:0006808,GO:0030234			ko:K04751,ko:K04752	ko02020,map02020		P-II	PCLMMKII_00085	operon_47	93303:93641:+	CytoplasmicMembrane	7.88
WP_009614064.1	PM1_RS00430	amtB	ammonium transporter	False	93677	95011	+	93677:95011:+	P	Ammonium transporter	amtB	-,GO:0008519,GO:0016020,GO:0072488	GO:0008519,GO:0016020,GO:0072488			ko:K03320			Ammonium_transp	PCLMMKII_00086	operon_47	93677:95011:+	CytoplasmicMembrane	10
WP_009614063.1	PM1_RS00435	yjbQ	secondary thiamine-phosphate synthase enzyme YjbQ	False	95113	95538	+	95113:95538:+	S	Secondary thiamine-phosphate synthase enzyme	yjbQ	-,GO:0003824,GO:0005737	GO:0003824,GO:0005737						UPF0047	PCLMMKII_00087	operon_48	95113:95538:+	Unknown
WP_009614062.1	PM1_RS00440	sutA	transcriptional regulator SutA	False	95616	95939	+	95616:95939:+												PCLMMKII_00088	operon_49	95616:95939:+	Unknown
WP_009614061.1	PM1_RS00445	yigB	HAD family hydrolase	False	96268	96960		96268:96960:-	S	Hydrolase	yigB		GO:0016787		3.1.3.102,3.1.3.104	ko:K20862	ko00740,ko01100,ko01110,map00740,map01100,map01110	M00125	HAD_2	PCLMMKII_00089	operon_50	96268:96960:-	Cytoplasmic	9.97
WP_009614060.1	PM1_RS00450	xerC	tyrosine recombinase XerC	False	96957	97877		96957:97877:-	D	Belongs to the 'phage' integrase family. XerC subfamily	xerC		GO:0003677,GO:0006310,GO:0007059,GO:0015074,GO:0051301			ko:K03733			Phage_int_SAM_1,Phage_integrase	PCLMMKII_00090	operon_50	96957:97877:-	Cytoplasmic	9.97
WP_009614058.1	PM1_RS00455		DUF484 family protein	False	97960	98661		97960:98661:-	S	protein conserved in bacteria						ko:K09921			DUF484	PCLMMKII_00091	operon_50	97960:98661:-	Cytoplasmic	8.96
WP_009614056.1	PM1_RS00460	dapF	diaminopimelate epimerase	False	98687	99517		98687:99517:-	E	Catalyzes the stereoinversion of LL-2,6- diaminoheptanedioate (L,L-DAP) to meso-diaminoheptanedioate (meso- DAP), a precursor of L-lysine and an essential component of the bacterial peptidoglycan	dapF	-,GO:0008837,GO:0009089	GO:0008837,GO:0009089		5.1.1.7	ko:K01778	ko00300,ko01100,ko01110,ko01120,ko01130,ko01230,map00300,map01100,map01110,map01120,map01130,map01230	M00016,M00525,M00527	DAP_epimerase	PCLMMKII_00092	operon_50	98687:99517:-	Cytoplasmic	9.97
WP_009614054.1	PM1_RS00465	lysA	diaminopimelate decarboxylase	False	99528	100775		99528:100775:-	E	Specifically catalyzes the decarboxylation of meso- diaminopimelate (meso-DAP) to L-lysine	lysA		GO:0008836,GO:0009089		4.1.1.20	ko:K01586	ko00300,ko01100,ko01110,ko01120,ko01130,ko01230,map00300,map01100,map01110,map01120,map01130,map01230	M00016,M00525,M00526,M00527	Orn_Arg_deC_N,Orn_DAP_Arg_deC	PCLMMKII_00093	operon_50	99528:100775:-	Cytoplasmic	9.97
WP_009614052.1	PM1_RS00470	lptM	LPS translocon maturation chaperone LptM	False	100787	100927		100787:100927:-	N	small periplasmic lipoprotein	yifL								LPAM_2	PCLMMKII_00094	operon_50	100787:100927:-	Unknown
WP_009614050.1	PM1_RS00475	araC	AraC family transcriptional regulator	False	101113	102162	+	101113:102162:+	K	AraC family transcriptional regulator		-,GO:0003677,GO:0003700,GO:0006355	GO:0003677,GO:0003700,GO:0006355						Arabinose_bd,HTH_18	PCLMMKII_00095	operon_51	101113:102162:+	Cytoplasmic	9.97
WP_009614048.1	PM1_RS00480	cyaY	iron donor protein CyaY	False	102172	102507	+	102172:102507:+	P	Belongs to the frataxin family	cyaY		GO:0005506,GO:0016226			ko:K06202			Frataxin_Cyay	PCLMMKII_00096	operon_51	102172:102507:+	Unknown
WP_009614046.1	PM1_RS00485	mutT	DUF1289 domain-containing protein	False	102485	102685	+	102485:102685:+	S	Fe-S protein						ko:K06938			DUF1289	PCLMMKII_00097	operon_51	102485:102685:+	Unknown
WP_009614044.1	PM1_RS00490	rnk	nucleoside diphosphate kinase regulator	False	102794	103201	+	102794:103201:+	K	regulator of nucleoside diphosphate kinase	rnk	-,GO:0003677,GO:0032784,GO:0070063	GO:0003677,GO:0032784,GO:0070063			ko:K06140			GreA_GreB,Rnk_N	PCLMMKII_00098	operon_52	102794:103201:+	Cytoplasmic	9.26
WP_009614042.1	PM1_RS00495	cyaA	class I adenylate cyclase	False	103242	106085		103242:106085:-	F	Adenylate cyclase	cyaA				4.6.1.1	ko:K05851	ko00230,ko02026,ko05111,map00230,map02026,map05111		Adenyl_cycl_N,Adenylate_cycl	PCLMMKII_00099	operon_53	103242:106085:-	Cytoplasmic	9.97
WP_009614040.1	PM1_RS00500	IV02_05780	TIGR02647 family protein	False	106218	106451		106218:106451:-	S	dNA-binding protein	IV02_05780								PsiE	PCLMMKII_00100	operon_54	106218:106451:-	Unknown
WP_009614038.1	PM1_RS00505		hypothetical protein	False	106513	106785		106513:106785:-												PCLMMKII_00101	operon_54	106513:106785:-	Unknown
WP_009614036.1	PM1_RS00510	corA	magnesium transporter CorA family protein	False	106875	107861	+	106875:107861:+	P	Mediates influx of magnesium ions	corA		GO:0030001,GO:0046873			ko:K03284			CorA	PCLMMKII_00102	operon_55	106875:107861:+	CytoplasmicMembrane	7.88
WP_232244603.1	PM1_RS00515	ppk2	polyphosphate kinase 2	False	108089	108976	+	108089:108976:+	H	polyphosphate kinase	ppk2	-,GO:0006793,GO:0008976	GO:0006793,GO:0008976		2.7.4.1	ko:K22468	ko00190,ko03018,map00190,map03018		PPK2				Cytoplasmic	9.97
WP_009614032.1	PM1_RS00520		hypothetical protein	False	108995	109759		108995:109759:-												PCLMMKII_00104	operon_56	108995:109759:-	Unknown
WP_009614030.1	PM1_RS00525		Crp/Fnr family transcriptional regulator	False	109984	110679		109984:110679:-	K	cAMP-binding proteins - catabolite gene activator and regulatory subunit of cAMP-dependent protein kinases		-,GO:0003677,GO:0030552	GO:0003677,GO:0030552			ko:K10914	ko02020,ko02024,ko02025,ko02026,ko05111,map02020,map02024,map02025,map02026,map05111		HTH_Crp_2,cNMP_binding	PCLMMKII_00105	operon_57	109984:110679:-	Cytoplasmic	9.97
WP_009614029.1	PM1_RS00530		Mpo1 family 2-hydroxy fatty acid dioxygenase	False	110759	111283	+	110759:111283:+	S	Membrane		-,GO:0001561,GO:0016020,GO:0102672	GO:0001561,GO:0016020,GO:0102672						DUF962	PCLMMKII_00106	operon_58	110759:111283:+	CytoplasmicMembrane	10
WP_009614028.1	PM1_RS00535		MmyB family transcriptional regulator	False	111290	112078		111290:112078:-	K	transcriptional regulators									HTH_3,HTH_31	PCLMMKII_00107	operon_59	111290:112078:-	Cytoplasmic	8.96
WP_009614027.1	PM1_RS00540		hypothetical protein	False	112208	112612	+	112208:112612:+												PCLMMKII_00108	operon_60	112208:112612:+	CytoplasmicMembrane	10
WP_009614026.1	PM1_RS00545		2-hydroxychromene-2-carboxylate isomerase	False	112649	113239		112649:113239:-	Q	2-hydroxychromene-2-carboxylate isomerase		-,GO:0018845,GO:0043295,GO:1901170	GO:0018845,GO:0043295,GO:1901170		5.99.1.4	ko:K14584	ko00626,ko01100,ko01120,ko01220,map00626,map01100,map01120,map01220	M00534	DSBA	PCLMMKII_00109	operon_61	112649:113239:-	Unknown
WP_009614025.1	PM1_RS00550		SDR family oxidoreductase	False	113269	114012		113269:114012:-	IQ	COG1028 Dehydrogenases with different specificities (related to short-chain alcohol dehydrogenases)									adh_short	PCLMMKII_00110	operon_61	113269:114012:-	Cytoplasmic	9.97
WP_009614024.1	PM1_RS00555	tetR	TetR/AcrR family transcriptional regulator	False	114110	114682	+	114110:114682:+	K	transcriptional regulator		-,GO:0003677,GO:0003700,GO:0006355	GO:0003677,GO:0003700,GO:0006355						TetR_N	PCLMMKII_00111	operon_62	114110:114682:+	Cytoplasmic	9.26
WP_009614023.1	PM1_RS00560		sulfite exporter TauE/SafE family protein	False	115230	115979		115230:115979:-	S	membrane transporter protein		-,GO:0006810,GO:0016020	GO:0006810,GO:0016020			ko:K07090			TauE	PCLMMKII_00112	operon_63	115230:115979:-	CytoplasmicMembrane	10
WP_009614022.1	PM1_RS00565	cysA	sulfate/molybdate ABC transporter ATP-binding protein	False	116071	117060		116071:117060:-	P	Part of the ABC transporter complex CysAWTP involved in sulfate thiosulfate import. Responsible for energy coupling to the transport system	cysA		GO:0005524,GO:0015419,GO:0016887,GO:0042626,GO:0140359		3.6.3.25	ko:K02045	ko00920,ko02010,map00920,map02010	M00185	ABC_tran,TOBE_3	PCLMMKII_00113	operon_64	116071:117060:-	CytoplasmicMembrane	7.88
WP_009614021.1	PM1_RS00570	cysW	sulfate ABC transporter permease subunit CysW	False	117064	117936		117064:117936:-	P	(ABC) transporter	cysW	-,GO:0005886,GO:0015419,GO:0055052,GO:1902358	GO:0005886,GO:0015419,GO:0055052,GO:1902358			ko:K02047	ko00920,ko02010,map00920,map02010	M00185	BPD_transp_1	PCLMMKII_00114	operon_64	117064:117936:-	CytoplasmicMembrane	10
WP_009614019.1	PM1_RS00575	cysT	sulfate ABC transporter permease subunit CysT	False	117947	118765		117947:118765:-	P	sulfate ABC transporter	cysT	-,GO:0005886,GO:0015419,GO:0055052,GO:1902358	GO:0005886,GO:0015419,GO:0055052,GO:1902358			ko:K02046	ko00920,ko02010,map00920,map02010	M00185	BPD_transp_1	PCLMMKII_00115	operon_64	117947:118765:-	CytoplasmicMembrane	10
WP_009614017.1	PM1_RS00580	sbp	sulfate ABC transporter substrate-binding protein	False	118865	119863		118865:119863:-	P	sulfate ABC transporter	sbp		GO:0005524,GO:0042626,GO:0140359			ko:K02048	ko00920,ko02010,map00920,map02010	M00185	SBP_bac_11	PCLMMKII_00116	operon_64	118865:119863:-	Periplasmic	10
WP_009614015.1	PM1_RS00585	oscA	sulfur starvation response protein OscA	False	119951	120133		119951:120133:-	S	Uncharacterized small protein (DUF2292)									DUF2292	PCLMMKII_00117	operon_64	119951:120133:-	Unknown
WP_009614014.1	PM1_RS00590	dibA	putative bifunctional diguanylate cyclase/phosphodiesterase	False	120263	122539		120263:122539:-	T	Diguanylate cyclase		-,GO:0005525,GO:0005886,GO:0046872,GO:0052621,GO:0071111	GO:0005525,GO:0005886,GO:0046872,GO:0052621,GO:0071111						EAL,GGDEF,PAS_3,PAS_9	PCLMMKII_00118	operon_65	120263:122539:-	CytoplasmicMembrane	10
WP_009614012.1	PM1_RS00595	desA	delta-9 fatty acid desaturase DesA	False	122699	123880	+	122699:123880:+	I	desaturase	desA				1.14.19.1	ko:K00507	ko01040,ko01212,ko03320,ko04152,ko04212,map01040,map01212,map03320,map04152,map04212		DDE_Tnp_ISL3,FA_desaturase	PCLMMKII_00119	operon_66	122699:123880:+	CytoplasmicMembrane	9.46
WP_009614010.1	PM1_RS00600		GGDEF domain-containing protein	False	124007	124978	+	124007:124978:+	T	Diguanylate cyclase		-,GO:0005525,GO:0005886,GO:0046872,GO:0052621	GO:0005525,GO:0005886,GO:0046872,GO:0052621						GGDEF,PAS_3	PCLMMKII_00120	operon_67	124007:124978:+	CytoplasmicMembrane	7.88
WP_009614008.1	PM1_RS00605	oprE	OprD family porin	False	125575	126939	+	125575:126939:+	S	outer membrane porin	oprE	-,GO:0006811,GO:0009279,GO:0015288,GO:0015802,GO:0019867,GO:0046930	GO:0006811,GO:0009279,GO:0015288,GO:0015802,GO:0019867,GO:0046930						OprD	PCLMMKII_00121	operon_68	125575:126939:+	OuterMembrane	10
WP_009614002.1	PM1_RS00610	aguA	agmatine deiminase	False	127283	128386		127283:128386:-	E	Mediates the hydrolysis of agmatine into N- carbamoylputrescine in the arginine decarboxylase (ADC) pathway of putrescine biosynthesis, a basic polyamine	aguA	-,GO:0005737,GO:0009446,GO:0047632	GO:0005737,GO:0009446,GO:0047632		3.5.3.12	ko:K10536	ko00330,ko01100,map00330,map01100		PAD_porph	PCLMMKII_00122	operon_69	127283:128386:-	Cytoplasmic	9.97
WP_009614001.1	PM1_RS00615	aguB	N-carbamoylputrescine amidase	False	128452	129333		128452:129333:-	S	Nitrilase cyanide hydratase and apolipoprotein N-acyltransferase	aguB	-,GO:0005737,GO:0009446,GO:0050126	GO:0005737,GO:0009446,GO:0050126		3.5.1.53	ko:K12251	ko00330,ko01100,map00330,map01100		CN_hydrolase	PCLMMKII_00123	operon_69	128452:129333:-	Cytoplasmic	9.97
WP_009614000.1	PM1_RS00620	tetR	TetR/AcrR family transcriptional regulator	False	129612	130244		129612:130244:-	K	transcriptional regulator		-,GO:0003677,GO:0003700,GO:0006355	GO:0003677,GO:0003700,GO:0006355						TetR_N	PCLMMKII_00124	operon_70	129612:130244:-	Cytoplasmic	9.26
WP_009613999.1	PM1_RS00625	potF	polyamine ABC transporter substrate-binding protein	False	130336	131394		130336:131394:-	P	Required for the activity of the bacterial periplasmic transport system of putrescine	potF	-,GO:0015846,GO:0019808,GO:0030288,GO:0055052	GO:0015846,GO:0019808,GO:0030288,GO:0055052			ko:K11073	ko02010,map02010	M00300	SBP_bac_6,SBP_bac_8	PCLMMKII_00125	operon_70	130336:131394:-	Periplasmic	9.76
WP_009613998.1	PM1_RS00630	puuA	glutamine synthetase family protein	False	131557	132933		131557:132933:-	E	glutamine synthetase	puuA		GO:0004356,GO:0005524,GO:0006542,GO:0046872		6.3.1.11,6.3.1.2	ko:K01915,ko:K09470	ko00220,ko00250,ko00330,ko00630,ko00910,ko01100,ko01120,ko01230,ko02020,ko04217,ko04724,ko04727,map00220,map00250,map00330,map00630,map00910,map01100,map01120,map01230,map02020,map04217,map04724,map04727	M00136	Gln-synt_C	PCLMMKII_00126	operon_71	131557:132933:-	Cytoplasmic	9.97
WP_009613997.1	PM1_RS00635	spuA	gamma-glutamyl-gamma-aminobutyrate hydrolase family protein	False	133211	133963	+	133211:133963:+	E	Gamma-glutamyl-gamma-aminobutyrate hydrolase	spuA	-,GO:0016787,GO:0016811	GO:0016787,GO:0016811			ko:K07010			Peptidase_C26	PCLMMKII_00127	operon_72	133211:133963:+	Unknown
WP_009613996.1	PM1_RS00640	glnA2	glutamine synthetase family protein	False	134006	135364	+	134006:135364:+	E	glutamine synthetase	glnA2	-,GO:0004356,GO:0005524,GO:0006542,GO:0046872	GO:0004356,GO:0005524,GO:0006542,GO:0046872		6.3.1.2	ko:K01915	ko00220,ko00250,ko00630,ko00910,ko01100,ko01120,ko01230,ko02020,ko04217,ko04724,ko04727,map00220,map00250,map00630,map00910,map01100,map01120,map01230,map02020,map04217,map04724,map04727		Gln-synt_C	PCLMMKII_00128	operon_72	134006:135364:+	Cytoplasmic	9.97
WP_009613995.1	PM1_RS00645	spuC	aspartate aminotransferase family protein	False	135427	136791	+	135427:136791:+	E	Belongs to the class-III pyridoxal-phosphate-dependent aminotransferase family	spuC	-,GO:0008483,GO:0030170	GO:0008483,GO:0030170		2.6.1.113	ko:K12256	ko00330,ko01100,map00330,map01100		Aminotran_3	PCLMMKII_00129	operon_72	135427:136791:+	Cytoplasmic	9.97
WP_009613994.1	PM1_RS00650	potF1	polyamine ABC transporter substrate-binding protein	False	136908	138008	+	136908:138008:+	P	Required for the activity of the bacterial periplasmic transport system of putrescine	potF1	-,GO:0015846,GO:0019808,GO:0030288,GO:0055052	GO:0015846,GO:0019808,GO:0030288,GO:0055052			ko:K11073	ko02010,map02010	M00300	SBP_bac_8	PCLMMKII_00130	operon_72	136908:138008:+	Periplasmic	10
WP_178132450.1	PM1_RS00655	potF2	polyamine ABC transporter substrate-binding protein	False	138254	139327	+	138254:139327:+	P	Required for the activity of the bacterial periplasmic transport system of putrescine	potF2	-,GO:0015846,GO:0019808,GO:0030288,GO:0055052	GO:0015846,GO:0019808,GO:0030288,GO:0055052			ko:K11073	ko02010,map02010	M00300	SBP_bac_8	PCLMMKII_00131	operon_72	138230:139327:+	Periplasmic	9.76
WP_009613989.1	PM1_RS00660	potG	ABC transporter ATP-binding protein	False	139383	140537	+	139383:140537:+	P	Part of the ABC transporter complex PotABCD involved in spermidine putrescine import. Responsible for energy coupling to the transport system	potG		GO:0005524,GO:0016887,GO:0042626,GO:0140359			ko:K11076	ko02010,map02010	M00300	ABC_tran,TOBE_2	PCLMMKII_00132	operon_72	139383:140537:+	CytoplasmicMembrane	9.99
WP_173427895.1	PM1_RS00665	potH	ABC transporter permease subunit	False	140564	141445	+	140564:141445:+	P	ABC-type spermidine putrescine transport system, permease component I	potH		GO:0016020,GO:0055085			ko:K11075	ko02010,map02010	M00300	BPD_transp_1	PCLMMKII_00133	operon_72	140534:141445:+	CytoplasmicMembrane	10
WP_009613985.1	PM1_RS00670	potI	ABC transporter permease subunit	False	141442	142314	+	141442:142314:+	P	ABC-type spermidine putrescine transport system, permease component II	potI		GO:0016020,GO:0055085			ko:K11074	ko02010,map02010	M00300	BPD_transp_1	PCLMMKII_00134	operon_72	141442:142314:+	CytoplasmicMembrane	10
WP_009613983.1	PM1_RS00675		penicillin acylase family protein	False	142723	145113		142723:145113:-	S	COG2366 Protein related to penicillin acylase		-,GO:0016787,GO:0016811	GO:0016787,GO:0016811		3.5.1.11	ko:K01434	ko00311,ko01130,map00311,map01130		Penicil_amidase	PCLMMKII_00135	operon_73	142723:145113:-	Periplasmic	9.76
WP_009613981.1	PM1_RS00680	araC	AraC family transcriptional regulator	False	145220	146254	+	145220:146254:+	K	Transcriptional regulator									Arabinose_bd,HTH_18	PCLMMKII_00136	operon_74	145220:146254:+	Cytoplasmic	9.97
WP_009613979.1	PM1_RS00685		hypothetical protein	False	146272	146775		146272:146775:-												PCLMMKII_00137	operon_75	146272:146775:-	Unknown
WP_052058982.1	PM1_RS00690		DUF6436 domain-containing protein	False	146807	147448		146807:147448:-	CO	Thiol-disulfide isomerase										PCLMMKII_00138	operon_75	146807:147412:-	CytoplasmicMembrane	9.86
WP_009613974.1	PM1_RS00695	pldB	alpha/beta hydrolase	False	147526	148464	+	147526:148464:+	I	COG2267 Lysophospholipase	pldB	-,GO:0016787	GO:0016787		3.1.1.5	ko:K01048	ko00564,map00564		Hydrolase_4	PCLMMKII_00139	operon_76	147526:148464:+	Cytoplasmic	9.26
WP_009613972.1	PM1_RS00700		DUF2059 domain-containing protein	False	148461	149192		148461:149192:-	S	Uncharacterized protein conserved in bacteria (DUF2059)									DUF2059	PCLMMKII_00140	operon_77	148461:149192:-	Unknown
WP_009613970.1	PM1_RS00705		2OG-Fe(II) oxygenase	False	149291	149914	+	149291:149914:+	O	2OG-Fe(II) oxygenase		-,GO:0008198,GO:0016705	GO:0008198,GO:0016705			ko:K07394			2OG-FeII_Oxy_3	PCLMMKII_00141	operon_78	149291:149914:+	Cytoplasmic	9.26
WP_009613968.1	PM1_RS00710		DUF6160 family protein	False	149918	150472		149918:150472:-												PCLMMKII_00142	operon_79	149918:150472:-	Unknown
WP_009613965.1	PM1_RS00715	ybbK	DUF523 domain-containing protein	False	150665	151159	+	150665:151159:+	S	Purine nucleoside phosphorylase	ybbK								DUF523	PCLMMKII_00143	operon_80	150665:151159:+	Cytoplasmic	8.96
WP_009613963.1	PM1_RS00720		DUF4399 domain-containing protein	False	151321	151758	+	151321:151758:+	S	Domain of unknown function (DUF4399)									DUF4399	PCLMMKII_00144	operon_81	151321:151758:+	Periplasmic	9.84
WP_009613962.1	PM1_RS00725	serA	phosphoglycerate dehydrogenase	False	152040	153269		152040:153269:-	EH	Belongs to the D-isomer specific 2-hydroxyacid dehydrogenase family	serA		GO:0016616,GO:0051287		1.1.1.399,1.1.1.95	ko:K00058	ko00260,ko00680,ko01100,ko01120,ko01130,ko01200,ko01230,map00260,map00680,map01100,map01120,map01130,map01200,map01230	M00020	2-Hacid_dh,2-Hacid_dh_C,ACT	PCLMMKII_00145	operon_82	152040:153269:-	Cytoplasmic	9.97
WP_024128084.1	PM1_RS00730	IV02_25675	FAD-binding oxidoreductase	False	153461	154855	+	153461:154855:+	C	Fad linked oxidase	IV02_25675	-,GO:0016491,GO:0071949	GO:0016491,GO:0071949		1.1.3.15	ko:K00104	ko00630,ko01100,ko01110,ko01120,ko01130,map00630,map01100,map01110,map01120,map01130		FAD-oxidase_C,FAD_binding_4	PCLMMKII_00146	operon_83	153437:154855:+	Cytoplasmic	9.97
WP_009613958.1	PM1_RS00735	ycgM	fumarylacetoacetate hydrolase family protein	False	154999	155664	+	154999:155664:+	Q	COG0179 2-keto-4-pentenoate hydratase 2-oxohepta-3-ene-1,7-dioic acid hydratase (catechol pathway)	ycgM	-,GO:0003824	GO:0003824						FAA_hydrolase	PCLMMKII_00147	operon_83	154999:155664:+	Cytoplasmic	9.97
WP_009613956.1	PM1_RS00740		SdiA-regulated domain-containing protein	False	155746	156678	+	155746:156678:+	S	protein conserved in bacteria									SdiA-regulated	PCLMMKII_00148	operon_84	155746:156678:+	CytoplasmicMembrane	9.82
WP_009613954.1	PM1_RS00745	ygiW	NirD/YgiW/YdeI family stress tolerance protein	False	156761	157135	+	156761:157135:+	S	PFAM conserved	ygiW								BOF	PCLMMKII_00149	operon_84	156761:157135:+	Unknown
WP_009613953.1	PM1_RS00750		histone deacetylase family protein	False	157514	158545		157514:158545:-	BQ	COG0123 Deacetylases, including yeast histone deacetylase and acetoin utilization protein									Hist_deacetyl	PCLMMKII_00150	operon_85	157514:158545:-	Cytoplasmic	9.97
WP_051878658.1	PM1_RS00755	puuP_1	APC family permease	False	158594	159958		158594:159958:-	E	Amino Acid	puuP_1	-,GO:0006865,GO:0015171,GO:0016020,GO:0022857,GO:0055085	GO:0006865,GO:0015171,GO:0016020,GO:0022857,GO:0055085						AA_permease,AA_permease_2	PCLMMKII_00151	operon_85	158594:159982:-	CytoplasmicMembrane	10
WP_009613949.1	PM1_RS00760	potD	ABC transporter substrate-binding protein	False	160389	161441		160389:161441:-	P	Required for the activity of the bacterial periplasmic transport system of putrescine	potD		GO:0055052,GO:0140359			ko:K11069	ko02010,map02010	M00299	SBP_bac_6,SBP_bac_8	PCLMMKII_00152	operon_86	160389:161441:-	Periplasmic	10
WP_009613945.1	PM1_RS00765	potC	ABC transporter permease	False	161482	162270		161482:162270:-	P	ABC-type spermidine putrescine transport system, permease component II		-,GO:0016020,GO:0042626,GO:0140359	GO:0016020,GO:0042626,GO:0140359			ko:K11070	ko02010,map02010	M00299	BPD_transp_1	PCLMMKII_00153	operon_86	161482:162270:-	CytoplasmicMembrane	10
WP_009613944.1	PM1_RS00770		ABC transporter permease	False	162267	163181		162267:163181:-	P	ABC-type spermidine putrescine transport system, permease component I		-,GO:0016020,GO:0042626,GO:0055085,GO:0140359	GO:0016020,GO:0042626,GO:0055085,GO:0140359			ko:K11071	ko02010,map02010	M00299	BPD_transp_1	PCLMMKII_00154	operon_86	162267:163181:-	CytoplasmicMembrane	10
WP_009613943.1	PM1_RS00775	potA	ABC transporter ATP-binding protein	False	163178	164227		163178:164227:-	P	Part of the ABC transporter complex PotABCD involved in spermidine putrescine import. Responsible for energy coupling to the transport system	potA		GO:0005524,GO:0016887,GO:0042626,GO:0140359		3.6.3.31	ko:K11072	ko02010,map02010	M00299	ABC_tran,TOBE_2	PCLMMKII_00155	operon_86	163178:164227:-	CytoplasmicMembrane	7.88
WP_009613942.1	PM1_RS00780	araC	AraC family transcriptional regulator	False	164621	165637		164621:165637:-	K	Arabinose-binding domain of AraC transcription regulator, N-term		-,GO:0003677,GO:0003700,GO:0006355	GO:0003677,GO:0003700,GO:0006355						Arabinose_bd,HTH_18	PCLMMKII_00156	operon_87	164621:165637:-	Cytoplasmic	9.26
WP_009613941.1	PM1_RS00785		SdiA-regulated domain-containing protein	False	165779	166711	+	165779:166711:+	S	protein conserved in bacteria									SdiA-regulated	PCLMMKII_00157	operon_88	165779:166711:+	Unknown
WP_009613940.1	PM1_RS00790	cat	CatB-related O-acetyltransferase	False	166762	167490	+	166762:167490:+	S	COG0110 Acetyltransferase (isoleucine patch superfamily)	cat	-,GO:0016746,GO:0046677	GO:0016746,GO:0046677		2.3.1.28	ko:K00638,ko:K18234			Hexapep	PCLMMKII_00158	operon_88	166762:167490:+	Cytoplasmic	9.97
WP_009613938.1	PM1_RS00795		YegP family protein	False	167497	167829		167497:167829:-	S	Domain of unknown function (DUF1508)						ko:K09946			DUF1508	PCLMMKII_00159	operon_89	167497:167829:-	Unknown
WP_009613936.1	PM1_RS00800	rpiA	ribose-5-phosphate isomerase RpiA	False	167904	168575		167904:168575:-	G	Catalyzes the reversible conversion of ribose-5- phosphate to ribulose 5-phosphate	rpiA	-,GO:0004751,GO:0009052	GO:0004751,GO:0009052		5.3.1.6	ko:K01807	ko00030,ko00710,ko01100,ko01110,ko01120,ko01130,ko01200,ko01230,map00030,map00710,map01100,map01110,map01120,map01130,map01200,map01230	M00004,M00007,M00165,M00167,M00580	Rib_5-P_isom_A	PCLMMKII_00160	operon_90	167904:168575:-	Cytoplasmic	8.96
WP_256665658.1	PM1_RS00805	ilvA	threonine ammonia-lyase, biosynthetic	False	168675	170228	+	168675:170228:+	E		ilvA		GO:0004794,GO:0009097		4.3.1.19	ko:K01754	ko00260,ko00290,ko01100,ko01110,ko01130,ko01200,ko01230,map00260,map00290,map01100,map01110,map01130,map01200,map01230	M00570	PALP,Thr_dehydrat_C	PCLMMKII_00161	operon_91	168714:170228:+	Cytoplasmic	9.97
WP_009613933.1	PM1_RS00810		DUF2269 domain-containing protein	False	170343	170810	+	170343:170810:+	S	Predicted integral membrane protein (DUF2269)									DUF2269	PCLMMKII_00162	operon_92	170343:170810:+	CytoplasmicMembrane	10
WP_009613931.1	PM1_RS00815		DUF2269 family protein	False	170833	171300	+	170833:171300:+	S	integral membrane protein									DUF2269	PCLMMKII_00163	operon_92	170833:171300:+	CytoplasmicMembrane	10
WP_009613929.1	PM1_RS00820		histidinol-phosphatase	False	171307	171966		171307:171966:-	E	phosphoserine phosphatase		-,GO:0000105,GO:0016787,GO:0046872	GO:0000105,GO:0016787,GO:0046872						HAD	PCLMMKII_00164	operon_93	171307:171966:-	Cytoplasmic	9.97
WP_009613927.1	PM1_RS00825	nudH	RNA pyrophosphohydrolase	False	172112	172591	+	172112:172591:+	L	Accelerates the degradation of transcripts by removing pyrophosphate from the 5'-end of triphosphorylated RNA, leading to a more labile monophosphorylated state that can stimulate subsequent ribonuclease cleavage	nudH		GO:0016787			ko:K08311	ko03018,map03018		NUDIX	PCLMMKII_00165	operon_94	172112:172591:+	Cytoplasmic	9.26
WP_009613924.1	PM1_RS00830	ptsP	phosphoenolpyruvate--protein phosphotransferase	False	172613	174892	+	172613:174892:+	T	Belongs to the PEP-utilizing enzyme family	ptsP				2.7.3.9	ko:K08484	ko02060,map02060		GAF,GAF_2,PEP-utilisers_N,PEP-utilizers,PEP-utilizers_C	PCLMMKII_00166	operon_94	172613:174892:+	Cytoplasmic	9.97
WP_009613922.1	PM1_RS00835	pleD_1	sensor domain-containing diguanylate cyclase	False	174967	175989	+	174967:175989:+	T	Diguanylate cyclase	pleD_1								GGDEF,PAS_3,PAS_4	PCLMMKII_00167	operon_95	174967:175989:+	Cytoplasmic	9.97
WP_009613920.1	PM1_RS00840		NRDE family protein	False	176116	176868		176116:176868:-	S	Transport and Golgi organisation 2		-,GO:0007030,GO:0009306	GO:0007030,GO:0009306						TANGO2	PCLMMKII_00168	operon_96	176116:176868:-	Unknown
WP_009613919.1	PM1_RS00845		sulfite exporter TauE/SafE family protein	False	177062	177850	+	177062:177850:+	S	membrane transporter protein		-,GO:0006810,GO:0016020	GO:0006810,GO:0016020			ko:K07090			TauE	PCLMMKII_00169	operon_97	177062:177850:+	CytoplasmicMembrane	10
WP_009613918.1	PM1_RS00850	lgt	prolipoprotein diacylglyceryl transferase	False	177860	178693	+	177860:178693:+	M	Transfers the N-acyl diglyceride group on what will become the N-terminal cysteine of membrane lipoproteins	lgt		GO:0008961,GO:0009249,GO:0016020			ko:K13292			LGT	PCLMMKII_00170	operon_97	177860:178693:+	CytoplasmicMembrane	10
WP_009613917.1	PM1_RS00855	folA	dihydrofolate reductase	False	178885	179406		178885:179406:-	H	Key enzyme in folate metabolism. Catalyzes an essential reaction for de novo glycine and purine synthesis, and for DNA precursor synthesis	folA		GO:0004146,GO:0046654,GO:0050661		1.5.1.3	ko:K00287,ko:K18590	ko00670,ko00790,ko01100,ko01523,map00670,map00790,map01100,map01523	M00126,M00840	DHFR_1	PCLMMKII_00171	operon_98	178885:179406:-	Unknown
WP_009613916.1	PM1_RS00860		hypothetical protein	False	179426	180487		179426:180487:-												PCLMMKII_00172	operon_98	179426:180487:-	Periplasmic	9.84
WP_009613915.1	PM1_RS00865		hypothetical protein	False	180484	181503		180484:181503:-												PCLMMKII_00173	operon_98	180484:181503:-	Unknown
WP_009613914.1	PM1_RS00870		DUF2868 domain-containing protein	False	181688	183079	+	181688:183079:+	S	membrane									DUF2868	PCLMMKII_00174	operon_99	181688:183079:+	CytoplasmicMembrane	10
WP_009613913.1	PM1_RS00875		GTPase/DUF3482 domain-containing protein	False	183072	184445	+	183072:184445:+	S	GTPase SAR1		-,GO:0003924	GO:0003924						DUF3482,MMR_HSR1	PCLMMKII_00175	operon_99	183072:184445:+	Cytoplasmic	9.97
WP_009613912.1	PM1_RS00880		metallophosphoesterase family protein	False	184480	184947		184480:184947:-	S	Phosphoesterase		-,GO:0042578,GO:0046872	GO:0042578,GO:0046872			ko:K07095			Metallophos_2	PCLMMKII_00176	operon_100	184480:184947:-	Cytoplasmic	8.96
WP_009613911.1	PM1_RS00885	xanP	nucleobase:cation symporter-2 family protein	False	184997	186385		184997:186385:-	F	xanthine	xanP		GO:0015205,GO:0015851,GO:0016020			ko:K03458,ko:K16345			Xan_ur_permease	PCLMMKII_00177	operon_101	184997:186385:-	CytoplasmicMembrane	10
WP_082996415.1	PM1_RS00895	pilA	pilin	False	186685	187227	+	186685:187227:+	NU	cell adhesion	pilA	-,GO:0007155,GO:0009289,GO:0015627,GO:0015628	GO:0007155,GO:0009289,GO:0015627,GO:0015628			ko:K02650,ko:K02655	ko02020,map02020		N_methyl,Pilin				Extracellular	10
WP_009613910.1	PM1_RS00900	ilvD	dihydroxy-acid dehydratase	False	187397	189235		187397:189235:-	EG	Belongs to the IlvD Edd family	ilvD	-,GO:0004160,GO:0009082	GO:0004160,GO:0009082		4.2.1.9	ko:K01687	ko00290,ko00770,ko01100,ko01110,ko01130,ko01210,ko01230,map00290,map00770,map01100,map01110,map01130,map01210,map01230	M00019,M00570	ILVD_EDD	PCLMMKII_00178	operon_102	187397:189235:-	Cytoplasmic	9.97
WP_009613909.1	PM1_RS00905	rlmI	class I SAM-dependent rRNA methyltransferase	False	189596	190792		189596:190792:-	J	Specifically methylates the cytosine at position 1962 (m5C1962) of 23S rRNA	rlmI	-,GO:0006364,GO:0008168,GO:1904047	GO:0006364,GO:0008168,GO:1904047		2.1.1.191	ko:K06969			Methyltrans_SAM	PCLMMKII_00179	operon_103	189596:190792:-	Cytoplasmic	9.97
WP_116425215.1	PM1_RS00910		HDOD domain-containing protein	False	191036	191860	+	191036:191860:+	T	Signal transduction protein									HDOD				Cytoplasmic	8.96
WP_009613907.1	PM1_RS00915		beta-ketoacyl synthase	False	192373	194277		192373:194277:-	IQ	Belongs to the beta-ketoacyl-ACP synthases family					2.3.1.180	ko:K18473	ko00061,ko01100,ko01212,map00061,map01100,map01212	M00082	Ketoacyl-synt_C,ketoacyl-synt	PCLMMKII_00181	operon_105	192373:194277:-	Cytoplasmic	9.97
WP_009613906.1	PM1_RS00920	arcC	carbamate kinase	False	194562	195494		194562:195494:-	E	Belongs to the carbamate kinase family	arcC		GO:0006520,GO:0008804		2.7.2.2	ko:K00926	ko00220,ko00230,ko00910,ko01100,ko01120,ko01200,map00220,map00230,map00910,map01100,map01120,map01200		AA_kinase	PCLMMKII_00182	operon_106	194562:195494:-	Cytoplasmic	9.97
WP_009613905.1	PM1_RS00925	argI	ornithine carbamoyltransferase	False	195564	196574		195564:196574:-	E	Reversibly catalyzes the transfer of the carbamoyl group from carbamoyl phosphate (CP) to the N(epsilon) atom of ornithine (ORN) to produce L-citrulline	argI		GO:0004585,GO:0006520,GO:0006591,GO:0016597		2.1.3.3,2.1.3.9	ko:K00611,ko:K09065	ko00220,ko01100,ko01110,ko01130,ko01230,map00220,map01100,map01110,map01130,map01230	M00029,M00844,M00845	OTCace,OTCace_N	PCLMMKII_00183	operon_106	195564:196574:-	Cytoplasmic	9.97
WP_009613904.1	PM1_RS00930	arcA	arginine deiminase	False	196683	197939		196683:197939:-	E	Arginine	arcA	-,GO:0016990,GO:0019546	GO:0016990,GO:0019546		3.5.3.6	ko:K01478	ko00220,ko01100,ko01110,ko01130,map00220,map01100,map01110,map01130		Amidinotransf	PCLMMKII_00184	operon_106	196683:197939:-	Cytoplasmic	9.97
WP_009613903.1	PM1_RS00935	arcD	arginine-ornithine antiporter	False	197957	199405		197957:199405:-	E	Arginine ornithine antiporter	arcD	-,GO:0005886,GO:0006527,GO:0043858,GO:1903826	GO:0005886,GO:0006527,GO:0043858,GO:1903826			ko:K03757,ko:K03758			AA_permease_2	PCLMMKII_00185	operon_106	197957:199405:-	CytoplasmicMembrane	10
WP_009613901.1	PM1_RS00940	gtrA	GtrA family protein	False	200056	200487		200056:200487:-	S	GtrA-like protein		-,GO:0000271,GO:0005886,GO:0016020	GO:0000271,GO:0005886,GO:0016020						GtrA	PCLMMKII_00186	operon_107	200056:200487:-	CytoplasmicMembrane	10
WP_009613900.1	PM1_RS00945		NAD(P)/FAD-dependent oxidoreductase	False	200484	201779		200484:201779:-	H	amine oxidase									Amino_oxidase	PCLMMKII_00187	operon_107	200484:201779:-	Cytoplasmic	8.96
WP_009613899.1	PM1_RS00950		NAD-dependent epimerase/dehydratase family protein	False	201779	202729		201779:202729:-	GM	Epimerase dehydratase		-,GO:0016491,GO:0051287,GO:0070403	GO:0016491,GO:0051287,GO:0070403		1.6.5.3,1.6.99.3	ko:K00329,ko:K00356	ko00190,map00190		Epimerase,NAD_binding_10	PCLMMKII_00188	operon_107	201779:202729:-	Cytoplasmic	8.96
WP_242935542.1	PM1_RS00955		hypothetical protein	False	202770	205079		202770:205079:-	C	ATP hydrolysis coupled proton transport										PCLMMKII_00189	operon_107	202770:205112:-	CytoplasmicMembrane	10
WP_009613897.1	PM1_RS00960		SDR family oxidoreductase	False	205159	205899		205159:205899:-	S	short-chain dehydrogenase		-,GO:0016491	GO:0016491						adh_short	PCLMMKII_00190	operon_107	205159:205899:-	Unknown
WP_009613896.1	PM1_RS00965	dprE1	FAD-binding oxidoreductase	False	205896	207218		205896:207218:-	C	Fad linked oxidase	dprE1	-,GO:0050660	GO:0050660						ALO,FAD_binding_4	PCLMMKII_00191	operon_107	205896:207218:-	Unknown
WP_009613895.1	PM1_RS00970	ubiA	UbiA family prenyltransferase	False	207218	208639		207218:208639:-	H	UbiA prenyltransferase family		-,GO:0016765	GO:0016765						UbiA	PCLMMKII_00192	operon_107	207218:208639:-	CytoplasmicMembrane	10
WP_009613894.1	PM1_RS00975	dctD	sigma-54-dependent transcriptional regulator	False	208775	210157		208775:210157:-	T	COG2204 Response regulator containing CheY-like receiver, AAA-type ATPase, and DNA-binding domains	dctD	-,GO:0000156,GO:0000160,GO:0003677,GO:0005524,GO:0006355	GO:0000156,GO:0000160,GO:0003677,GO:0005524,GO:0006355			ko:K10126	ko02020,map02020	M00504	HTH_8,Response_reg,Sigma54_activat	PCLMMKII_00193	operon_108	208775:210157:-	Cytoplasmic	9.97
WP_009613893.1	PM1_RS00980	dctB	sensor histidine kinase	False	210154	211950		210154:211950:-	T	Signal transduction histidine kinase	dctB	-,GO:0000155,GO:0004673,GO:0005524,GO:0007165	GO:0000155,GO:0004673,GO:0005524,GO:0007165		2.7.13.3	ko:K10125	ko02020,map02020	M00504	HATPase_c,HisKA,dCache_1	PCLMMKII_00194	operon_108	210154:211950:-	CytoplasmicMembrane	10
WP_152604435.1	PM1_RS00985		hypothetical protein	False	212150	213664		212150:213664:-	M	Dolichyl-phosphate-mannose-protein mannosyltransferase									PMT_2				CytoplasmicMembrane	10
WP_152604434.1	PM1_RS00990		rhamnan synthesis F family protein	False	213813	215546		213813:215546:-	M	Rhamnan synthesis protein F									RgpF	PCLMMKII_00196	operon_110	213813:215510:-	Cytoplasmic	8.96
WP_009613877.1	PM1_RS00995		glycosyltransferase WbsX family protein	False	215512	216897		215512:216897:-	S	Glycosyltransferase WbsX									Glyco_tran_WbsX	PCLMMKII_00197	operon_110	215512:216897:-	Unknown
WP_009613876.1	PM1_RS01000	ksgA	methyltransferase	False	216929	219256		216929:219256:-	J	rRNA (adenine-N6,N6-)-dimethyltransferase activity	ksgA				2.1.1.182	ko:K02528,ko:K20444			CTP_transf_like,Glyco_trans_1_4,Glycos_transf_2,Methyltransf_11,Methyltransf_12,Methyltransf_23,RrnaAD	PCLMMKII_00198	operon_110	216929:219256:-	Cytoplasmic	8.96
WP_009613875.1	PM1_RS01005		ABC transporter ATP-binding protein	False	219243	220610		219243:220610:-	GM	ABC-type polysaccharide polyol phosphate transport system ATPase component		-,GO:0005524,GO:0016887,GO:0042626,GO:0140359	GO:0005524,GO:0016887,GO:0042626,GO:0140359			ko:K09691	ko02010,map02010	M00250	ABC_tran,Wzt_C	PCLMMKII_00199	operon_110	219243:220610:-	Cytoplasmic
WP_009613874.1	PM1_RS01010	wzm	ABC transporter permease	False	220600	221430		220600:221430:-	GM	Transport permease protein	wzm	-,GO:0016020,GO:0042626,GO:0043190,GO:0055085,GO:0140359	GO:0016020,GO:0042626,GO:0043190,GO:0055085,GO:0140359			ko:K09688,ko:K09690,ko:K09692	ko02010,map02010	M00249,M00250,M00251	ABC2_membrane	PCLMMKII_00200	operon_110	220600:221430:-	CytoplasmicMembrane	10
WP_009613873.1	PM1_RS01015	rfbC	dTDP-4-dehydrorhamnose 3,5-epimerase	False	221427	221984		221427:221984:-	M	Catalyzes the epimerization of the C3' and C5'positions of dTDP-6-deoxy-D-xylo-4-hexulose, forming dTDP-6-deoxy-L-lyxo-4- hexulose	rfbC		GO:0008830,GO:0019305		5.1.3.13	ko:K01790	ko00521,ko00523,ko01130,map00521,map00523,map01130	M00793	dTDP_sugar_isom	PCLMMKII_00201	operon_110	221427:221984:-	Unknown
WP_009613872.1	PM1_RS01020	rfbA	glucose-1-phosphate thymidylyltransferase RfbA	False	221984	222865		221984:222865:-	H	Catalyzes the formation of dTDP-glucose, from dTTP and glucose 1-phosphate, as well as its pyrophosphorolysis	rfbA		GO:0000271,GO:0008879,GO:0019305		2.7.7.24	ko:K00973	ko00521,ko00523,ko00525,ko01130,map00521,map00523,map00525,map01130	M00793	NTP_transferase	PCLMMKII_00202	operon_110	221984:222865:-	Cytoplasmic	9.26
WP_009613871.1	PM1_RS01025	rfbD	dTDP-4-dehydrorhamnose reductase	False	222862	223770		222862:223770:-	M	Catalyzes the reduction of dTDP-6-deoxy-L-lyxo-4- hexulose to yield dTDP-L-rhamnose	rfbD				1.1.1.133	ko:K00067	ko00521,ko00523,ko01130,map00521,map00523,map01130	M00793	RmlD_sub_bind	PCLMMKII_00203	operon_110	222862:223770:-	Cytoplasmic	9.97
WP_009613869.1	PM1_RS01030	rfbB	dTDP-glucose 4,6-dehydratase	False	223767	224825		223767:224825:-	M	Belongs to the NAD(P)-dependent epimerase dehydratase family. dTDP-glucose dehydratase subfamily	rfbB		GO:0008460,GO:0009225,GO:0019305		4.2.1.46	ko:K01710	ko00521,ko00523,ko00525,ko01055,ko01130,map00521,map00523,map00525,map01055,map01130	M00793	GDP_Man_Dehyd	PCLMMKII_00204	operon_110	223767:224825:-	Cytoplasmic	9.97
WP_236695224.1	PM1_RS01035		glycosyltransferase family 2 protein	False	224830	225741		224830:225741:-	M	glycosyl transferase family 2		-,GO:0006486,GO:0016757	GO:0006486,GO:0016757			ko:K12997			Glycos_transf_2				Unknown
WP_009613865.1	PM1_RS01045	emrB	DHA2 family efflux MFS transporter permease subunit	False	226297	227835		226297:227835:-	EGP	Major facilitator superfamily	emrB	-,GO:0006855,GO:0016020,GO:0022857	GO:0006855,GO:0016020,GO:0022857			ko:K03446		M00701	MFS_1	PCLMMKII_00207	operon_112	226297:227835:-	CytoplasmicMembrane	10
WP_009613863.1	PM1_RS01050	emrA	HlyD family secretion protein	False	227849	229036		227849:229036:-	V	multidrug resistance efflux pump	emrA	-,GO:0055085	GO:0055085			ko:K03543		M00701	Biotin_lipoyl_2,HlyD_3,HlyD_D23	PCLMMKII_00208	operon_112	227849:229036:-	CytoplasmicMembrane	9.82
WP_009613861.1	PM1_RS01055	mdtP	efflux transporter outer membrane subunit	False	229049	230527		229049:230527:-	MU	RND efflux system, outer membrane lipoprotein	mdtP	-,GO:0006810,GO:0009279,GO:0015288	GO:0006810,GO:0009279,GO:0015288						OEP	PCLMMKII_00209	operon_112	229049:230527:-	OuterMembrane	10
WP_009613856.1	PM1_RS01060	marR	MarR family winged helix-turn-helix transcriptional regulator	False	230531	231001		230531:231001:-	K	transcriptional regulator	marR		GO:0003700,GO:0006355			ko:K03712			MarR,MarR_2	PCLMMKII_00210	operon_112	230531:231001:-	Cytoplasmic	9.26
WP_009613855.1	PM1_RS01065	PP0279	methyltransferase	False	231404	232615		231404:232615:-	S	COG0500 SAM-dependent methyltransferases	PP0279								Methyltransf_32	PCLMMKII_00211	operon_113	231404:232615:-	Cytoplasmic	8.96
WP_009613854.1	PM1_RS01070	occM1	ABC transporter permease	False	232684	233376		232684:233376:-	P	(ABC) transporter	occM1	-,GO:0016020,GO:0042626,GO:0043190,GO:0140359	GO:0016020,GO:0042626,GO:0043190,GO:0140359			ko:K02029		M00236	BPD_transp_1	PCLMMKII_00212	operon_114	232684:233376:-	CytoplasmicMembrane	10
WP_009613853.1	PM1_RS01075	occQ	ABC transporter permease	False	233373	234068		233373:234068:-	P	ABC transporter	occQ	-,GO:0016020,GO:0042626,GO:0043190,GO:0140359	GO:0016020,GO:0042626,GO:0043190,GO:0140359			ko:K02029,ko:K10020	ko02010,map02010	M00231,M00236	BPD_transp_1	PCLMMKII_00213	operon_114	233373:234068:-	CytoplasmicMembrane	10
WP_009613852.1	PM1_RS01080	artJ	ABC transporter substrate-binding protein	False	234123	234875		234123:234875:-	ET	belongs to the bacterial solute-binding protein 3 family	artJ					ko:K02030,ko:K09996,ko:K10014,ko:K10022	ko02010,map02010	M00226,M00229,M00235,M00236	SBP_bac_3	PCLMMKII_00214	operon_114	234123:234875:-	Periplasmic	10
WP_009613851.1	PM1_RS01085	HA62_27665	ABC transporter ATP-binding protein	False	234890	235663		234890:235663:-	E	abc transporter atp-binding protein	HA62_27665	-,GO:0005524,GO:0016887,GO:0022857,GO:0042626,GO:0043190,GO:0140359	GO:0005524,GO:0016887,GO:0022857,GO:0042626,GO:0043190,GO:0140359		3.6.3.21	ko:K02028		M00236	ABC_tran	PCLMMKII_00215	operon_114	234890:235663:-	CytoplasmicMembrane	10
WP_024128072.1	PM1_RS01090		LTA synthase family protein	False	235955	238264		235955:238264:-	M	Sulfatase		-,GO:0070395	GO:0070395						Sulfatase	PCLMMKII_00216	operon_115	235955:238285:-	CytoplasmicMembrane	10
WP_009613844.1	PM1_RS01095		DUF4411 family protein	False	238574	239074		238574:239074:-	S	Domain of unknown function (DUF4411)									DUF4411	PCLMMKII_00217	operon_116	238574:239074:-	Unknown
WP_009613842.1	PM1_RS01100		ImmA/IrrE family metallo-endopeptidase	False	239071	240207		239071:240207:-	E	IrrE N-terminal-like domain									HTH_3,Peptidase_M78	PCLMMKII_00218	operon_116	239071:240207:-	Unknown
WP_009613840.1	PM1_RS01110	yggX	oxidative damage protection protein	False	240761	241033		240761:241033:-	CO	Could be a mediator in iron transactions between iron acquisition and iron-requiring processes, such as synthesis and or repair of Fe-S clusters in biosynthetic enzymes	yggX	GO:0005506,GO:0005575,GO:0005622,GO:0005623,GO:0005737,GO:0005829,GO:0006950,GO:0006979,GO:0008150,GO:0009987,GO:0033554,GO:0034599,GO:0042221,GO:0044424,GO:0044444,GO:0044464,GO:0050896,GO:0051716,GO:0070887	GO:0005506	GO:0005575,GO:0005622,GO:0005623,GO:0005737,GO:0005829,GO:0006950,GO:0006979,GO:0008150,GO:0009987,GO:0033554,GO:0034599,GO:0042221,GO:0044424,GO:0044444,GO:0044464,GO:0050896,GO:0051716,GO:0070887					Iron_traffic	PCLMMKII_00220	operon_118	240761:241033:-	Unknown
WP_009613837.1	PM1_RS01115	mutY	A/G-specific adenine glycosylase	False	241030	242097		241030:242097:-	L	a g-specific adenine glycosylase	mutY		GO:0006281,GO:0019104			ko:K03575	ko03410,map03410		EndIII_4Fe-2S,HhH-GPD,NUDIX_4	PCLMMKII_00221	operon_118	241030:242097:-	Cytoplasmic	9.97
WP_009613835.1	PM1_RS01120	asmA	AsmA family protein	False	242094	244331		242094:244331:-	M	Protein involved in outer membrane biogenesis	asmA					ko:K07289			AsmA	PCLMMKII_00222	operon_118	242094:244331:-	OuterMembrane	9.52
WP_009613834.1	PM1_RS01125		NAD(P)/FAD-dependent oxidoreductase	False	244394	245494		244394:245494:-	S	L-2-hydroxyglutarate oxidase LhgO		-,GO:0000166,GO:0016491	GO:0000166,GO:0016491						DAO	PCLMMKII_00223	operon_119	244394:245494:-	Unknown
WP_009613833.1	PM1_RS01130		acetyl-CoA sensor PanZ family protein	False	245491	245898		245491:245898:-	K	Acetyltransferase (GNAT) domain									DUF3749	PCLMMKII_00224	operon_119	245491:245898:-	Unknown
WP_009613832.1	PM1_RS01135	hisB	imidazoleglycerol-phosphate dehydratase HisB	False	246050	246643	+	246050:246643:+	E	Histidine biosynthesis bifunctional protein HisB	hisB		GO:0000105,GO:0004424		3.1.3.15,4.2.1.19	ko:K01089,ko:K01693	ko00340,ko01100,ko01110,ko01230,map00340,map01100,map01110,map01230	M00026	Hydrolase_like,IGPD,PNK3P	PCLMMKII_00225	operon_120	246050:246643:+	Cytoplasmic	9.97
WP_009613831.1	PM1_RS01140	hisH	imidazole glycerol phosphate synthase subunit HisH	False	246643	247281	+	246643:247281:+	E	IGPS catalyzes the conversion of PRFAR and glutamine to IGP, AICAR and glutamate. The HisH subunit provides the glutamine amidotransferase activity that produces the ammonia necessary to HisF for the synthesis of IGP and AICAR	hisH		GO:0000105,GO:0000107			ko:K02501	ko00340,ko01100,ko01110,ko01230,map00340,map01100,map01110,map01230	M00026	GATase	PCLMMKII_00226	operon_120	246643:247281:+	Cytoplasmic	9.97
WP_009613830.1	PM1_RS01145	hisA	1-(5-phosphoribosyl)-5-[(5- phosphoribosylamino)methylideneamino]imidazole-4- carboxamide isomerase	False	247398	248141	+	247398:248141:+	E	1-(5-phosphoribosyl)-5- (5-phosphoribosylamino)methylideneamino imidazole-4-carboxamide isomerase	hisA	-,GO:0000105,GO:0003949	GO:0000105,GO:0003949		5.3.1.16,5.3.1.24	ko:K01814,ko:K01817	ko00340,ko00400,ko01100,ko01110,ko01130,ko01230,map00340,map00400,map01100,map01110,map01130,map01230	M00023,M00026	His_biosynth	PCLMMKII_00227	operon_120	247398:248141:+	Cytoplasmic	9.97
WP_009613829.1	PM1_RS01150	hisF	imidazole glycerol phosphate synthase subunit HisF	False	248240	249010	+	248240:249010:+	E	IGPS catalyzes the conversion of PRFAR and glutamine to IGP, AICAR and glutamate. The HisF subunit catalyzes the cyclization activity that produces IGP and AICAR from PRFAR using the ammonia provided by the HisH subunit	hisF		GO:0000105,GO:0000107			ko:K01663,ko:K02500	ko00340,ko01100,ko01110,ko01230,map00340,map01100,map01110,map01230	M00026	His_biosynth	PCLMMKII_00228	operon_120	248240:249010:+	Cytoplasmic	9.97
WP_009613828.1	PM1_RS01155		substrate-binding periplasmic protein	False	249194	249940	+	249194:249940:+	ET	ABC-type amino acid transport signal transduction systems periplasmic component domain						ko:K02030		M00236	SBP_bac_3	PCLMMKII_00229	operon_121	249194:249940:+	Unknown
WP_009613827.1	PM1_RS01160		substrate-binding periplasmic protein	False	250089	250847	+	250089:250847:+	ET	ABC-type amino acid transport signal transduction systems periplasmic component domain						ko:K02030		M00236	SBP_bac_3	PCLMMKII_00230	operon_122	250089:250847:+	Unknown
WP_009613826.1	PM1_RS01165		IS110 family transposase	False	251130	252233	+	251130:252233:+	L	Transposase		-,GO:0004803	GO:0004803			ko:K07486			DEDD_Tnp_IS110,Transposase_20	PCLMMKII_00231	operon_123	251130:252233:+	Cytoplasmic	9.97
WP_009613825.1	PM1_RS01170	yibQ	divergent polysaccharide deacetylase family protein	False	252602	253360		252602:253360:-	S	protein conserved in bacteria	yibQ	-,GO:0005975,GO:0016810	GO:0005975,GO:0016810			ko:K09798			Polysacc_deac_2	PCLMMKII_00232	operon_124	252602:253360:-	Unknown
WP_009613824.1	PM1_RS01175	ctpA	S41 family peptidase	False	253364	254668		253364:254668:-	M	Belongs to the peptidase S41A family	ctpA	-,GO:0006508,GO:0008236	GO:0006508,GO:0008236		3.4.21.102	ko:K03797			PDZ_2,Peptidase_S41	PCLMMKII_00233	operon_124	253364:254668:-	CytoplasmicMembrane	9.97
WP_009613823.1	PM1_RS01180	envC	murein hydrolase activator EnvC family protein	False	254696	255982		254696:255982:-	D	peptidase	envC		GO:0004222,GO:0006508,GO:0016787,GO:0046872						Peptidase_M23	PCLMMKII_00234	operon_124	254696:255982:-	OuterMembrane	8.28
WP_009613822.1	PM1_RS01185	gpmI	2,3-bisphosphoglycerate-independent phosphoglycerate mutase	False	256090	257625		256090:257625:-	G	Catalyzes the interconversion of 2-phosphoglycerate and 3-phosphoglycerate	gpmI		GO:0004619,GO:0006096		5.4.2.12	ko:K15633	ko00010,ko00260,ko00680,ko01100,ko01110,ko01120,ko01130,ko01200,ko01230,map00010,map00260,map00680,map01100,map01110,map01120,map01130,map01200,map01230	M00001,M00002,M00003	Metalloenzyme,Phosphodiest,iPGM_N	PCLMMKII_00235	operon_124	256090:257625:-	Cytoplasmic	9.97
WP_009613821.1	PM1_RS01190	yibN	rhodanese-like domain-containing protein	False	257771	258193	+	257771:258193:+	P	rhodanese-related sulfurtransferase	yibN	GO:0005575,GO:0005622,GO:0005623,GO:0005737,GO:0005829,GO:0044424,GO:0044444,GO:0044464		GO:0005575,GO:0005622,GO:0005623,GO:0005737,GO:0005829,GO:0044424,GO:0044444,GO:0044464	2.8.1.1,2.8.1.2	ko:K01011	ko00270,ko00920,ko01100,ko01120,ko04122,map00270,map00920,map01100,map01120,map04122		Rhodanese	PCLMMKII_00236	operon_125	257771:258193:+	CytoplasmicMembrane	9.82
WP_009613820.1	PM1_RS01195	grxC	glutaredoxin 3	False	258195	258449	+	258195:258449:+	O	Has a glutathione-disulfide oxidoreductase activity in the presence of NADPH and glutathione reductase. Reduces low molecular weight disulfides and proteins	grxC	-,GO:0045454	GO:0045454			ko:K03676			Glutaredoxin	PCLMMKII_00237	operon_125	258195:258449:+	Unknown
WP_009613819.1	PM1_RS01200	secB	protein-export chaperone SecB	False	258490	258975	+	258490:258975:+	U		secB		GO:0015031,GO:0051082,GO:0051262			ko:K03071	ko02024,ko03060,ko03070,map02024,map03060,map03070	M00335	SecB	PCLMMKII_00238	operon_125	258490:258975:+	Cytoplasmic	9.26
WP_052058980.1	PM1_RS01205		hypothetical protein	False	259578	259955		259578:259955:-												PCLMMKII_00239	operon_126	259578:259919:-	Unknown
WP_009613817.1	PM1_RS01210	trmL	tRNA (uridine(34)/cytosine(34)/5- carboxymethylaminomethyluridine(34)-2'-O)- methyltransferase TrmL	False	260026	260487	+	260026:260487:+	J	Methylates the ribose at the nucleotide 34 wobble position in the two leucyl isoacceptors tRNA(Leu)(CmAA) and tRNA(Leu)(cmnm5UmAA). Catalyzes the methyl transfer from S- adenosyl-L-methionine to the 2'-OH of the wobble nucleotide	trmL		GO:0006400,GO:0008175		2.1.1.207	ko:K03216			SpoU_methylase	PCLMMKII_00240	operon_127	260026:260487:+	Unknown
WP_009613816.1	PM1_RS01215	ntrC	two-component system response regulator NtrC	False	261051	262481		261051:262481:-	T	COG2204 Response regulator containing CheY-like receiver, AAA-type ATPase, and DNA-binding domains	glnG	GO:0005575,GO:0005622,GO:0005623,GO:0005737,GO:0005829,GO:0044424,GO:0044444,GO:0044464		GO:0005575,GO:0005622,GO:0005623,GO:0005737,GO:0005829,GO:0044424,GO:0044444,GO:0044464		ko:K07712	ko02020,map02020	M00497	HTH_8,Response_reg,Sigma54_activat	PCLMMKII_00241	operon_128	261051:262481:-	Cytoplasmic	9.97
WP_009613815.1	PM1_RS01220	glnL	nitrogen regulation protein NR(II)	False	262478	263560		262478:263560:-	T	Signal transduction histidine kinase, nitrogen specific	glnL		GO:0000155,GO:0006355,GO:0007165,GO:0016310		2.7.13.3	ko:K07708	ko02020,map02020	M00497	HATPase_c,HisKA,PAS,PAS_4	PCLMMKII_00242	operon_128	262478:263560:-	CytoplasmicMembrane	7.88
WP_009613813.1	PM1_RS01225		DUF4124 domain-containing protein	False	263791	264345		263791:264345:-	S	penicillin-binding protein									BiPBP_C,DUF4124	PCLMMKII_00243	operon_129	263791:264345:-	Unknown
WP_009613812.1	PM1_RS01230		DUF4124 domain-containing protein	False	264345	264890		264345:264890:-	S	penicillin-binding protein									DUF4124	PCLMMKII_00244	operon_129	264345:264890:-	Unknown
WP_009613811.1	PM1_RS01235		polymer-forming cytoskeletal protein	False	265226	265996	+	265226:265996:+											Bactofilin	PCLMMKII_00245	operon_130	265226:265996:+	Unknown
WP_043299942.1	PM1_RS01240		mechanosensitive ion channel domain-containing protein	False	266012	268207		266012:268207:-	M	mechanosensitive ion channel		-,GO:0016020,GO:0055085	GO:0016020,GO:0055085			ko:K22044			MS_channel	PCLMMKII_00246	operon_131	266012:268198:-	CytoplasmicMembrane	10
WP_009613809.1	PM1_RS01245	glnA	glutamate--ammonia ligase	False	268798	270207		268798:270207:-	E	glutamine synthetase	glnA	-,GO:0004356,GO:0006542,GO:0008152	GO:0004356,GO:0006542,GO:0008152		6.3.1.2	ko:K01915	ko00220,ko00250,ko00630,ko00910,ko01100,ko01120,ko01230,ko02020,ko04217,ko04724,ko04727,map00220,map00250,map00630,map00910,map01100,map01120,map01230,map02020,map04217,map04724,map04727		Gln-synt_C,Gln-synt_N	PCLMMKII_00247	operon_132	268798:270207:-	Cytoplasmic	9.97
WP_009613808.1	PM1_RS01250	thiI	tRNA uracil 4-sulfurtransferase ThiI	False	270540	272045	+	270540:272045:+	H		thiI		GO:0006400,GO:0009228,GO:0140741		2.8.1.4	ko:K03151	ko00730,ko01100,ko04122,map00730,map01100,map04122		THUMP,ThiI	PCLMMKII_00248	operon_133	270540:272045:+	Cytoplasmic	9.97
WP_009613807.1	PM1_RS01255	typA	translational GTPase TypA	False	272176	273996	+	272176:273996:+	T	GTP-binding protein TypA	typA		GO:0003924,GO:0005525,GO:0006412,GO:0006950			ko:K06207			EFG_C,GTP_EFTU,GTP_EFTU_D2	PCLMMKII_00249	operon_134	272176:273996:+	CytoplasmicMembrane	7.88
WP_009613806.1	PM1_RS01260		DUF746 domain-containing protein	False	274050	274697		274050:274697:-	L	transposition, DNA-mediated									DDE_Tnp_IS1595	PCLMMKII_00250	operon_135	274050:274697:-	Cytoplasmic	8.96
WP_009613805.1	PM1_RS01265		two-partner secretion domain-containing protein	False	274888	283215	+	274888:283215:+	U	Large exoproteins involved in heme utilization or adhesion						ko:K15125	ko05133,map05133		DUF637,Fil_haemagg,Fil_haemagg_2,Haemagg_act	PCLMMKII_00251	operon_136	274888:283215:+	OuterMembrane	9.95
WP_238603209.1	PM1_RS01270		hypothetical protein	False	283212	283589	+	283212:283589:+	S	Psort location Cytoplasmic, score 8.96													Unknown
WP_024128065.1	PM1_RS01275		DUF2846 domain-containing protein	False	284044	284436	+	284044:284436:+	S	Protein of unknown function (DUF2846)									DUF2846				Unknown
WP_009613801.1	PM1_RS01280		hypothetical protein	False	284549	284770		284549:284770:-												PCLMMKII_00253	operon_138	284549:284770:-	Unknown
WP_024128064.1	PM1_RS01285		DUF2339 domain-containing protein	False	285304	288909	+	285304:288909:+	S	Membrane									DUF2339	PCLMMKII_00254	operon_139	285304:288909:+	CytoplasmicMembrane	10
WP_009613766.1	PM1_RS01290		DUF3999 domain-containing protein	False	288906	290270	+	288906:290270:+	S	Protein of unknown function (DUF3999)									DUF3999	PCLMMKII_00255	operon_139	288906:290270:+	OuterMembrane	9.52
WP_009613764.1	PM1_RS01295	estP	esterase EstP	False	290405	292318	+	290405:292318:+	I	Phospholipase lecithinase hemolysin	estA	GO:0003674,GO:0003824,GO:0006629,GO:0016289,GO:0016290,GO:0016298,GO:0016787,GO:0016788,GO:0016790,GO:0047617,GO:0052689	GO:0006629,GO:0016298,GO:0052689	GO:0003674,GO:0003824,GO:0016289,GO:0016290,GO:0016787,GO:0016788,GO:0016790,GO:0047617,GO:0052689		ko:K12686			Autotransporter,Lipase_GDSL	PCLMMKII_00256	operon_140	290405:292318:+	OuterMembrane
WP_009613757.1	PM1_RS01300	fbp	class 1 fructose-bisphosphatase	False	292488	293498	+	292488:293498:+	G	D-fructose-1,6-bisphosphate 1-phosphohydrolase class 1	fbp		GO:0005975,GO:0042132		3.1.3.11	ko:K03841	ko00010,ko00030,ko00051,ko00680,ko00710,ko01100,ko01110,ko01120,ko01130,ko01200,ko04152,ko04910,map00010,map00030,map00051,map00680,map00710,map01100,map01110,map01120,map01130,map01200,map04152,map04910	M00003,M00165,M00167,M00344	FBPase	PCLMMKII_00257	operon_141	292488:293498:+	Cytoplasmic	8.96
WP_009613755.1	PM1_RS01305		DUF924 family protein	False	293498	294106	+	293498:294106:+	S	protein conserved in bacteria									DUF924	PCLMMKII_00258	operon_141	293498:294106:+	Unknown
WP_009613753.1	PM1_RS01310	bamE	outer membrane protein assembly factor BamE domain-containing protein	False	294176	294430	+	294176:294430:+	S	lipoprotein	IV02_06650	-,GO:0019867	GO:0019867						BLIP,SmpA_OmlA	PCLMMKII_00259	operon_142	294176:294430:+	Unknown
WP_009613752.1	PM1_RS01315	blc	lipocalin family protein	False	294432	294992	+	294432:294992:+	M	Lipocalin	blc	-,GO:0006950,GO:0008289,GO:0009279	GO:0006950,GO:0008289,GO:0009279			ko:K03098			Lipocalin_2	PCLMMKII_00260	operon_142	294432:294992:+	OuterMembrane	9.93
WP_009613751.1	PM1_RS01320	hutF	formimidoylglutamate deiminase	False	295258	296622		295258:296622:-	F	Catalyzes the deimination of N-formimino-L-glutamate to ammonia and N-formyl-L-glutamate	hutF	-,GO:0016810	GO:0016810		3.5.3.13	ko:K05603	ko00340,map00340		Amidohydro_1	PCLMMKII_00261	operon_143	295258:296622:-	Cytoplasmic	9.97
WP_009613750.1	PM1_RS01325	hutC	histidine utilization repressor	False	296724	297476	+	296724:297476:+	K	histidine utilization repressor	hutC	-,GO:0003677,GO:0003700,GO:0006355,GO:0006547,GO:0045892	GO:0003677,GO:0003700,GO:0006355,GO:0006547,GO:0045892			ko:K05836			GntR,UTRA	PCLMMKII_00262	operon_144	296724:297476:+	Cytoplasmic	9.97
WP_009613748.1	PM1_RS01330	hutD	HutD/Ves family protein	False	297473	298060	+	297473:298060:+	S	protein conserved in bacteria	hutD					ko:K09975			HutD	PCLMMKII_00263	operon_144	297473:298060:+	Unknown
WP_009613746.1	PM1_RS01335	hutC	histidine utilization repressor	False	298114	298857		298114:298857:-	K	histidine utilization repressor		-,GO:0003677,GO:0003700,GO:0006355,GO:0006547,GO:0045892	GO:0003677,GO:0003700,GO:0006355,GO:0006547,GO:0045892			ko:K05836			GntR,UTRA	PCLMMKII_00264	operon_145	298114:298857:-	Cytoplasmic	9.97
WP_009613745.1	PM1_RS01340	hisC	histidinol-phosphate transaminase	False	298881	300008		298881:300008:-	E	Belongs to the class-II pyridoxal-phosphate-dependent aminotransferase family. Histidinol-phosphate aminotransferase subfamily		-,GO:0000105,GO:0004400	GO:0000105,GO:0004400		2.6.1.9	ko:K00817	ko00340,ko00350,ko00360,ko00400,ko00401,ko00960,ko01100,ko01110,ko01130,ko01230,map00340,map00350,map00360,map00400,map00401,map00960,map01100,map01110,map01130,map01230	M00026	Aminotran_1_2	PCLMMKII_00265	operon_145	298881:300008:-	Unknown
WP_173427893.1	PM1_RS01345		amino acid ABC transporter ATP-binding protein	False	300005	300802		300005:300802:-	E	(ABC) transporter		-,GO:0005524,GO:0015424,GO:0016887,GO:0042626,GO:0140359	GO:0005524,GO:0015424,GO:0016887,GO:0042626,GO:0140359		3.6.3.21	ko:K02028,ko:K02029		M00236	ABC_tran,BPD_transp_1				CytoplasmicMembrane	10
WP_009613741.1	PM1_RS01350		amino acid ABC transporter permease	False	300891	301562		300891:301562:-	E	Binding-protein-dependent transport system inner membrane component		-,GO:0006865,GO:0042626,GO:0140359	GO:0006865,GO:0042626,GO:0140359			ko:K02029		M00236	BPD_transp_1	PCLMMKII_00267	operon_145	300891:301562:-	CytoplasmicMembrane	10
WP_009613739.1	PM1_RS01355		amino acid ABC transporter permease	False	301559	302221		301559:302221:-	P	COG0765 ABC-type amino acid transport system, permease component		-,GO:0006865,GO:0042626,GO:0140359	GO:0006865,GO:0042626,GO:0140359			ko:K02029		M00236	BPD_transp_1	PCLMMKII_00268	operon_145	301559:302221:-	CytoplasmicMembrane	10
WP_009613737.1	PM1_RS01360		transporter substrate-binding domain-containing protein	False	302303	303136		302303:303136:-	ET	ABC transporter substrate-binding protein						ko:K02030		M00236	SBP_bac_3	PCLMMKII_00269	operon_145	302303:303136:-	Periplasmic	9.76
WP_009613735.1	PM1_RS01365		FAD-binding oxidoreductase	False	303239	304615		303239:304615:-	C	Fad linked oxidase		-,GO:0016491,GO:0071949	GO:0016491,GO:0071949		1.1.3.15	ko:K00104	ko00630,ko01100,ko01110,ko01120,ko01130,map00630,map01100,map01110,map01120,map01130		FAD-oxidase_C,FAD_binding_4	PCLMMKII_00270	operon_145	303239:304615:-	Cytoplasmic	9.97
WP_009613733.1	PM1_RS01370		alpha-hydroxy acid oxidase	False	304625	305818		304625:305818:-	C	Catalyzes the conversion of L-lactate to pyruvate. Is coupled to the respiratory chain		-,GO:0010181,GO:0016491	GO:0010181,GO:0016491		1.1.99.31	ko:K15054	ko00627,ko01120,map00627,map01120		FMN_dh	PCLMMKII_00271	operon_145	304625:305818:-	Cytoplasmic	9.26
WP_009613731.1	PM1_RS01375	hutH	histidine ammonia-lyase	False	305829	307358		305829:307358:-	E	histidine ammonia-lyase	hutH	GO:0003674,GO:0003824,GO:0004397,GO:0005737,GO:0006082,GO:0006520,GO:0006548,GO:0006807,GO:0008150,GO:0008152,GO:0009987,GO:0016829,GO:0016840,GO:0016841,GO:0019752,GO:0043436,GO:0044237,GO:0044238,GO:0044281,GO:0071704,GO:1901564	GO:0004397,GO:0005737,GO:0006548	GO:0003674,GO:0003824,GO:0004397,GO:0006082,GO:0006520,GO:0006807,GO:0008150,GO:0008152,GO:0009987,GO:0016829,GO:0016840,GO:0016841,GO:0019752,GO:0043436,GO:0044237,GO:0044238,GO:0044281,GO:0071704,GO:1901564	4.3.1.3	ko:K01745	ko00340,ko01100,map00340,map01100	M00045	Lyase_aromatic	PCLMMKII_00272	operon_145	305829:307358:-	Cytoplasmic	9.26
WP_009613728.1	PM1_RS01380		isopenicillin N synthase family dioxygenase	False	307781	308749	+	307781:308749:+	C	Belongs to the iron ascorbate-dependent oxidoreductase family		-,GO:0005506,GO:0046872,GO:0051213	GO:0005506,GO:0046872,GO:0051213		1.13.12.19,1.14.11.34	ko:K21815			2OG-FeII_Oxy,DIOX_N	PCLMMKII_00273	operon_146	307781:308749:+	Cytoplasmic	9.97
WP_009613727.1	PM1_RS01385	hutU	urocanate hydratase	False	309119	310798	+	309119:310798:+	E	Catalyzes the conversion of urocanate to 4-imidazolone- 5-propionate	hutU	-,GO:0006548,GO:0016153	GO:0006548,GO:0016153		4.2.1.49	ko:K01712	ko00340,ko01100,map00340,map01100	M00045	Urocanase,Urocanase_C,Urocanase_N	PCLMMKII_00274	operon_147	309119:310798:+	Cytoplasmic	9.97
WP_043300147.1	PM1_RS01390		CaiB/BaiF CoA transferase family protein	False	310809	311984	+	310809:311984:+	C	acyl-CoA transferases carnitine dehydratase		-,GO:0003824	GO:0003824		2.8.3.19	ko:K18702			CoA_transf_3	PCLMMKII_00275	operon_147	310806:311984:+	Cytoplasmic	9.97
WP_009613724.1	PM1_RS01395		acyl-CoA dehydrogenase family protein	False	311974	313119	+	311974:313119:+	I	acyl-CoA dehydrogenase		-,GO:0003995,GO:0050660	GO:0003995,GO:0050660						Acyl-CoA_dh_1,Acyl-CoA_dh_M,Acyl-CoA_dh_N	PCLMMKII_00276	operon_147	311974:313119:+	Cytoplasmic	9.97
WP_009613723.1	PM1_RS01400	fcy21	purine-cytosine permease family protein	False	313223	314620	+	313223:314620:+	U	Belongs to the purine-cytosine permease (2.A.39) family	fcy21	-,GO:0016020,GO:0055085	GO:0016020,GO:0055085			ko:K03457			Transp_cyt_pur	PCLMMKII_00277	operon_148	313223:314620:+	CytoplasmicMembrane	10
WP_009613722.1	PM1_RS01405	hutI	imidazolonepropionase	False	314635	315843	+	314635:315843:+	Q	'catalyzing the hydrolysis of 4-imidazolone-5-propionate to N-formimidoyl-L-glutamate, the third step in the histidine degradation pathway'	hutI	-,GO:0005737,GO:0016812,GO:0019556,GO:0050480	GO:0005737,GO:0016812,GO:0019556,GO:0050480		3.5.2.7	ko:K01468	ko00340,ko01100,map00340,map01100	M00045	Amidohydro_1,Amidohydro_3	PCLMMKII_00278	operon_148	314635:315843:+	Cytoplasmic	9.97
WP_009613721.1	PM1_RS01410	hutG	N-formylglutamate deformylase	False	315836	316639	+	315836:316639:+	E	N-formylglutamate amidohydrolase	hutG	-,GO:0019557,GO:0050129	GO:0019557,GO:0050129		3.5.1.68,3.5.3.8	ko:K01458,ko:K01479	ko00340,ko00630,ko01100,map00340,map00630,map01100	M00045	FGase	PCLMMKII_00279	operon_148	315836:316639:+	Cytoplasmic	8.96
WP_009613720.1	PM1_RS01415		hypothetical protein	False	317030	317461		317030:317461:-											DUF4440	PCLMMKII_00280	operon_149	317030:317461:-	Unknown
WP_009613719.1	PM1_RS01420		M23 family metallopeptidase	False	317555	318064		317555:318064:-	M	COG0739 Membrane proteins related to metalloendopeptidases		-,GO:0006508,GO:0046872	GO:0006508,GO:0046872			ko:K21472			Peptidase_M23	PCLMMKII_00281	operon_150	317555:318064:-	CytoplasmicMembrane	8.46
WP_009613717.1	PM1_RS01425		NUDIX domain-containing protein	False	318061	318534		318061:318534:-	F	COG1051 ADP-ribose pyrophosphatase		-,GO:0016787	GO:0016787						NUDIX	PCLMMKII_00282	operon_150	318061:318534:-	Cytoplasmic	8.96
WP_009613716.1	PM1_RS01430		hypothetical protein	False	318531	318965		318531:318965:-											DUF4440	PCLMMKII_00283	operon_150	318531:318965:-	Unknown
WP_009613715.1	PM1_RS01435	pip	prolyl aminopeptidase	False	319077	320048	+	319077:320048:+	E	Belongs to the peptidase S33 family	pip	-,GO:0004177,GO:0005737,GO:0030163	GO:0004177,GO:0005737,GO:0030163		3.4.11.5	ko:K01259	ko00330,map00330		Abhydrolase_1	PCLMMKII_00284	operon_151	319077:320048:+	Cytoplasmic	9.97
WP_009613714.1	PM1_RS01440	dtd	D-aminoacyl-tRNA deacylase	False	320045	320482	+	320045:320482:+	J		dtd		GO:0004045,GO:0008152			ko:K07560			Tyr_Deacylase	PCLMMKII_00285	operon_151	320045:320482:+	Unknown
WP_009613713.1	PM1_RS01445	mdoG	glucan biosynthesis protein G	False	320698	322272	+	320698:322272:+	P	Involved in the biosynthesis of osmoregulated periplasmic glucans (OPGs)	mdoG		GO:0009250,GO:0030246			ko:K03670			MdoG	PCLMMKII_00286	operon_152	320698:322272:+	Periplasmic	9.76
WP_009613712.1	PM1_RS01450	mdoH	glucans biosynthesis glucosyltransferase MdoH	False	322265	324850	+	322265:324850:+	M	Involved in the biosynthesis of osmoregulated periplasmic glucans (OPGs)	mdoH		GO:0016758			ko:K03669			Glyco_trans_2_3,Glycos_transf_2	PCLMMKII_00287	operon_152	322265:324850:+	CytoplasmicMembrane	10
WP_009613710.1	PM1_RS01455		transporter substrate-binding domain-containing protein	False	325087	325884	+	325087:325884:+	ET	belongs to the bacterial solute-binding protein 3 family						ko:K02030		M00236	SBP_bac_3	PCLMMKII_00288	operon_153	325087:325884:+	Periplasmic	10
WP_009613709.1	PM1_RS01460		amino acid ABC transporter permease	False	325957	326919	+	325957:326919:+	P	(ABC) transporter		-,GO:0006865,GO:0042626,GO:0140359	GO:0006865,GO:0042626,GO:0140359			ko:K02029		M00236	BPD_transp_1	PCLMMKII_00289	operon_153	325957:326919:+	CytoplasmicMembrane	10
WP_009613707.1	PM1_RS01465	artM_2	amino acid ABC transporter ATP-binding protein	False	326912	327646	+	326912:327646:+	E	(ABC) transporter	artM_2	-,GO:0005524,GO:0015424,GO:0016887,GO:0042626,GO:0140359	GO:0005524,GO:0015424,GO:0016887,GO:0042626,GO:0140359		3.6.3.21	ko:K02028,ko:K02029		M00236	ABC_tran	PCLMMKII_00290	operon_153	326912:327646:+	CytoplasmicMembrane	7.88
WP_009613705.1	PM1_RS01470	rhlE	DEAD/DEAH box helicase	False	328042	330036		328042:330036:-	JKL	DEAD-box RNA helicase involved in	rhlE	-,GO:0003676,GO:0005524,GO:0016887	GO:0003676,GO:0005524,GO:0016887		3.6.4.13	ko:K11927	ko03018,map03018		DEAD,Helicase_C	PCLMMKII_00291	operon_154	328042:330036:-	Cytoplasmic	9.97
WP_009613703.1	PM1_RS01475		hypothetical protein	False	330285	331349		330285:331349:-	M	glycosyl transferase family 8										PCLMMKII_00292	operon_155	330285:331349:-	Cytoplasmic	8.96
WP_009613698.1	PM1_RS01480	metF	methylenetetrahydrofolate reductase [NAD(P)H]	False	331419	332267		331419:332267:-	E	Methylenetetrahydrofolate reductase	metF		GO:0004489,GO:0005829,GO:0009086		1.5.1.20	ko:K00297	ko00670,ko00720,ko01100,ko01120,ko01200,ko01523,map00670,map00720,map01100,map01120,map01200,map01523	M00377	MTHFR	PCLMMKII_00293	operon_156	331419:332267:-	Cytoplasmic	9.97
WP_009613696.1	PM1_RS01485	ahcY	adenosylhomocysteinase	False	332392	333801		332392:333801:-	H	May play a key role in the regulation of the intracellular concentration of adenosylhomocysteine	ahcY		GO:0004013,GO:0006730		3.3.1.1	ko:K01251	ko00270,ko01100,map00270,map01100	M00035	AdoHcyase,AdoHcyase_NAD	PCLMMKII_00294	operon_156	332392:333801:-	Cytoplasmic	9.97
WP_009613694.1	PM1_RS01490	coaT	CaiB/BaiF CoA transferase family protein	False	334075	335298		334075:335298:-	C	acyl-CoA transferases carnitine dehydratase	coaT	-,GO:0003824	GO:0003824						CoA_transf_3	PCLMMKII_00295	operon_157	334075:335298:-	Cytoplasmic	9.97
WP_009613692.1	PM1_RS01495	gcdH	acyl-CoA dehydrogenase	False	335395	336576		335395:336576:-	I	acyl-CoA dehydrogenase	gcdH				1.3.8.6	ko:K00252	ko00071,ko00310,ko00362,ko00380,ko01100,ko01120,ko01130,map00071,map00310,map00362,map00380,map01100,map01120,map01130	M00032	Acyl-CoA_dh_1,Acyl-CoA_dh_M,Acyl-CoA_dh_N	PCLMMKII_00296	operon_157	335395:336576:-	Cytoplasmic	9.26
WP_009613691.1	PM1_RS01500	gcdR	LysR substrate-binding domain-containing protein	False	336791	337699	+	336791:337699:+	K	Transcriptional regulator	gcdR								HTH_1,LysR_substrate	PCLMMKII_00297	operon_158	336791:337699:+	Cytoplasmic	9.26
WP_009613689.1	PM1_RS01505	HA62_15520	acyl-CoA thioesterase	False	337816	338223	+	337816:338223:+	I	Thioesterase	HA62_15520	-,GO:0016787,GO:0016790	GO:0016787,GO:0016790						4HBT	PCLMMKII_00298	operon_159	337816:338223:+	Cytoplasmic	9.26
WP_009613687.1	PM1_RS01510		ABC transporter substrate-binding protein	False	338355	339362	+	338355:339362:+	P	COG0715 ABC-type nitrate sulfonate bicarbonate transport systems, periplasmic components		-,GO:0055052,GO:0140359	GO:0055052,GO:0140359			ko:K02051		M00188	NMT1,NMT1_2	PCLMMKII_00299	operon_160	338355:339362:+	Unknown
WP_009613685.1	PM1_RS01515		ABC transporter permease	False	339420	340226	+	339420:340226:+	P	ABC-type nitrate sulfonate bicarbonate transport system permease component		-,GO:0005524,GO:0022857	GO:0005524,GO:0022857			ko:K02050,ko:K15552	ko00920,ko02010,map00920,map02010	M00188,M00435	BPD_transp_1	PCLMMKII_00300	operon_160	339420:340226:+	CytoplasmicMembrane	10
WP_009613683.1	PM1_RS01520		ABC transporter ATP-binding protein	False	340226	341002	+	340226:341002:+	P	ABC-type nitrate sulfonate bicarbonate transport system ATPase component		-,GO:0005215,GO:0005524,GO:0006810,GO:0016887,GO:0042626,GO:0140359	GO:0005215,GO:0005524,GO:0006810,GO:0016887,GO:0042626,GO:0140359			ko:K02049		M00188	ABC_tran	PCLMMKII_00301	operon_160	340226:341002:+	CytoplasmicMembrane	9.99
WP_173427883.1	PM1_RS01525		TPM domain-containing protein	False	341006	341896		341006:341896:-	S	Beta-propeller domains of methanol dehydrogenase type		-,GO:0016791	GO:0016791			ko:K06872			TPM_phosphatase	PCLMMKII_00302	operon_161	341006:341902:-	CytoplasmicMembrane	10
WP_009613681.1	PM1_RS01530	lemA	LemA family protein	False	341899	342513		341899:342513:-	S	LemA family		-,GO:0005886	GO:0005886			ko:K03744			LemA	PCLMMKII_00303	operon_161	341899:342513:-	Unknown
WP_009613680.1	PM1_RS01535	eamA	EamA family transporter	False	342669	343499	+	342669:343499:+	EG	COG0697 Permeases of the drug metabolite transporter (DMT) superfamily		-,GO:0016020	GO:0016020						EamA	PCLMMKII_00304	operon_162	342669:343499:+	CytoplasmicMembrane	10
WP_009613679.1	PM1_RS01540		MAPEG family protein	False	343619	344005	+	343619:344005:+	S	Membrane		-,GO:0016020	GO:0016020						MAPEG	PCLMMKII_00305	operon_163	343619:344005:+	CytoplasmicMembrane	10
WP_009613678.1	PM1_RS01545		c-type cytochrome	False	344137	344595	+	344137:344595:+	C	Cytochrome C'		-,GO:0009055,GO:0020037,GO:0046872	GO:0009055,GO:0020037,GO:0046872						Cytochrom_C_2	PCLMMKII_00306	operon_164	344137:344595:+	Periplasmic	9.44
WP_009613677.1	PM1_RS01550	yqjC	DUF1090 domain-containing protein	False	344919	345305		344919:345305:-	S	Protein of unknown function (DUF1090)	yqjC								DUF1090	PCLMMKII_00307	operon_165	344919:345305:-	Unknown
WP_009613676.1	PM1_RS01555		alpha/beta hydrolase family esterase	False	345455	346444	+	345455:346444:+	Q	Esterase PHB depolymerase		-,GO:0052689	GO:0052689			ko:K03932			Esterase_phd	PCLMMKII_00308	operon_166	345455:346444:+	CytoplasmicMembrane	9.82
WP_009613675.1	PM1_RS01560		metallophosphoesterase	False	346423	347166		346423:347166:-	S	Calcineurin-like phosphoesterase		-,GO:0016787	GO:0016787						Metallophos,Metallophos_2	PCLMMKII_00309	operon_167	346423:347166:-	Cytoplasmic	8.96
WP_009613674.1	PM1_RS01565		ferredoxin reductase family protein	False	347337	348638	+	347337:348638:+	P	ferric reductase		-,GO:0000166,GO:0016491	GO:0000166,GO:0016491						FAD_binding_8,Ferric_reduct,NAD_binding_1	PCLMMKII_00310	operon_168	347337:348638:+	CytoplasmicMembrane	10
WP_009613673.1	PM1_RS01570	ligB	NAD-dependent DNA ligase LigB	False	348643	350307		348643:350307:-	L	Catalyzes the formation of phosphodiester linkages between 5'-phosphoryl and 3'-hydroxyl groups in double-stranded DNA using NAD as a coenzyme and as the energy source for the reaction	ligB		GO:0003911,GO:0006260,GO:0006281		6.5.1.2	ko:K01972	ko03030,ko03410,ko03420,ko03430,map03030,map03410,map03420,map03430		DNA_ligase_OB,DNA_ligase_aden,HHH_5	PCLMMKII_00311	operon_169	348643:350307:-	Unknown
WP_009613672.1	PM1_RS01575	metK	methionine adenosyltransferase	False	350838	352028		350838:352028:-	H		metK		GO:0004478,GO:0005524,GO:0006556		2.5.1.6	ko:K00789	ko00270,ko01100,ko01110,ko01230,map00270,map01100,map01110,map01230	M00034,M00035,M00368,M00609	S-AdoMet_synt_C,S-AdoMet_synt_M,S-AdoMet_synt_N	PCLMMKII_00312	operon_170	350838:352028:-	Cytoplasmic	9.97
WP_024128059.1	PM1_RS01580		ArsR/SmtB family transcription factor	False	352045	353046		352045:353046:-	KQ	transcriptional		-,GO:0003677,GO:0003700,GO:0006355,GO:0008168,GO:1904047	GO:0003677,GO:0003700,GO:0006355,GO:0008168,GO:1904047						HTH_20,HTH_5,Methyltransf_11,Methyltransf_23,Methyltransf_31	PCLMMKII_00313	operon_170	352045:353034:-	Cytoplasmic	9.26
WP_009613669.1	PM1_RS01585	tkt	transketolase	False	353349	355346	+	353349:355346:+	G	Catalyzes the transfer of a two-carbon ketol group from a ketose donor to an aldose acceptor, via a covalent intermediate with the cofactor thiamine pyrophosphate	tktA		GO:0004802		2.2.1.1	ko:K00615	ko00030,ko00710,ko01051,ko01100,ko01110,ko01120,ko01130,ko01200,ko01230,map00030,map00710,map01051,map01100,map01110,map01120,map01130,map01200,map01230	M00004,M00007,M00165,M00167	Transket_pyr,Transketolase_C,Transketolase_N	PCLMMKII_00314	operon_171	353349:355346:+	Cytoplasmic	9.26
WP_009613667.1	PM1_RS01590	epd	erythrose-4-phosphate dehydrogenase	False	355458	356504	+	355458:356504:+	G	Belongs to the glyceraldehyde-3-phosphate dehydrogenase family	epd		GO:0005737,GO:0042823,GO:0048001,GO:0051287		1.2.1.12,1.2.1.72	ko:K00134,ko:K03472	ko00010,ko00710,ko00750,ko01100,ko01110,ko01120,ko01130,ko01200,ko01230,ko04066,ko05010,map00010,map00710,map00750,map01100,map01110,map01120,map01130,map01200,map01230,map04066,map05010	M00001,M00002,M00003,M00124,M00165,M00166,M00308,M00552	Gp_dh_C,Gp_dh_N	PCLMMKII_00315	operon_171	355458:356504:+	Cytoplasmic	9.97
WP_009613665.1	PM1_RS01595	pgk	phosphoglycerate kinase	False	356532	357695	+	356532:357695:+	F	Belongs to the phosphoglycerate kinase family	pgk		GO:0000166,GO:0004618,GO:0006094,GO:0006096		2.7.2.3	ko:K00927	ko00010,ko00710,ko01100,ko01110,ko01120,ko01130,ko01200,ko01230,map00010,map00710,map01100,map01110,map01120,map01130,map01200,map01230	M00001,M00002,M00003,M00165,M00166,M00308,M00552	PGK	PCLMMKII_00316	operon_171	356532:357695:+	Cytoplasmic	9.97
WP_009613662.1	PM1_RS01600		MliC family protein	False	357801	358142	+	357801:358142:+	S	Membrane-bound lysozyme-inhibitor of c-type lysozyme									MliC	PCLMMKII_00317	operon_172	357801:358142:+	Unknown
WP_009613660.1	PM1_RS01605	fba	class II fructose-bisphosphate aldolase	False	358235	359299	+	358235:359299:+	G	Aldolase	fba	-,GO:0004332,GO:0006096	GO:0004332,GO:0006096		4.1.2.13	ko:K01624	ko00010,ko00030,ko00051,ko00680,ko00710,ko01100,ko01110,ko01120,ko01130,ko01200,ko01230,map00010,map00030,map00051,map00680,map00710,map01100,map01110,map01120,map01130,map01200,map01230	M00001,M00003,M00165,M00167,M00344,M00345	F_bP_aldolase	PCLMMKII_00318	operon_173	358235:359299:+	Cytoplasmic	9.97
WP_009613658.1	PM1_RS01610		hypothetical protein	False	359371	359793	+	359371:359793:+												PCLMMKII_00319	operon_174	359371:359793:+	Unknown
WP_009613656.1	PM1_RS01615		class I SAM-dependent methyltransferase	False	359836	360606	+	359836:360606:+	Q	Methyltransferase domain		-,GO:0008757	GO:0008757						Methyltransf_11	PCLMMKII_00320	operon_174	359836:360606:+	Cytoplasmic	9.97
WP_009613654.1	PM1_RS01620	ygjP	M48 metallopeptidase family protein	False	360668	361159	+	360668:361159:+	S	Metal-dependent hydrolase	ygjP	-,GO:0008270,GO:0016787,GO:0046872	GO:0008270,GO:0016787,GO:0046872			ko:K07043			DUF45	PCLMMKII_00321	operon_175	360668:361159:+	Cytoplasmic	9.97
WP_009613652.1	PM1_RS01625	mrcA	penicillin-binding protein 1A	False	361665	364097		361665:364097:-	M	penicillin-binding protein 1A	mrcA		GO:0006508,GO:0008658,GO:0008955,GO:0009002,GO:0009252		2.4.1.129,3.4.16.4	ko:K05366	ko00550,ko01100,ko01501,map00550,map01100,map01501		PCB_OB,Transgly,Transpeptidase	PCLMMKII_00322	operon_176	361665:364097:-	Extracellular	9.71
WP_009613650.1	PM1_RS01630	pilM	pilus assembly protein PilM	False	364283	365347	+	364283:365347:+	NU	Pilus assembly protein	pilM					ko:K02662			PilM_2	PCLMMKII_00323	operon_177	364283:365347:+	Cytoplasmic
WP_009613648.1	PM1_RS01635	pilN	type 4a pilus biogenesis protein PilN	False	365347	365946	+	365347:365946:+	NU	pilus assembly protein PilN	pilN					ko:K02663			PilN	PCLMMKII_00324	operon_177	365347:365946:+	CytoplasmicMembrane	9.82
WP_009613645.1	PM1_RS01640	pilO	type 4a pilus biogenesis protein PilO	False	365943	366599	+	365943:366599:+	NU	Pilus assembly protein	pilO					ko:K02664			PilO	PCLMMKII_00325	operon_177	365943:366599:+	CytoplasmicMembrane	9.82
WP_009613643.1	PM1_RS01645	pilP	type 4a pilus biogenesis lipoprotein PilP	False	366596	367120	+	366596:367120:+	NU	pilus assembly protein pilp	pilP					ko:K02665			PilP	PCLMMKII_00326	operon_177	366596:367120:+	CytoplasmicMembrane	9.97
WP_024128058.1	PM1_RS01650	pilQ	type IV pilus secretin PilQ	False	367177	369264	+	367177:369264:+	U	(Type IV) pilus	pilQ		GO:0009297,GO:0009306			ko:K02507,ko:K02666			AMIN,STN,Secretin,Secretin_N	PCLMMKII_00327	operon_177	367135:369264:+	OuterMembrane	10
WP_024128057.1	PM1_RS01655	aroK	shikimate kinase AroK	False	369273	369791	+	369273:369791:+	F	Catalyzes the specific phosphorylation of the 3-hydroxyl group of shikimic acid using ATP as a cosubstrate	aroK				2.7.1.71	ko:K00891	ko00400,ko01100,ko01110,ko01130,ko01230,map00400,map01100,map01110,map01130,map01230	M00022	SKI	PCLMMKII_00328	operon_177	369261:369791:+	Cytoplasmic	9.97
WP_009613636.1	PM1_RS01660	aroB	3-dehydroquinate synthase	False	369843	370949	+	369843:370949:+	E	Catalyzes the conversion of 3-deoxy-D-arabino- heptulosonate 7-phosphate (DAHP) to dehydroquinate (DHQ)	aroB		GO:0003856,GO:0005737,GO:0009073,GO:0009423		4.2.3.4	ko:K01735	ko00400,ko01100,ko01110,ko01130,ko01230,map00400,map01100,map01110,map01130,map01230	M00022	DHQ_synthase	PCLMMKII_00329	operon_177	369843:370949:+	Cytoplasmic	9.97
WP_009613634.1	PM1_RS01665	damX	AAA family ATPase	False	370956	372632	+	370956:372632:+	U	Cell division protein	damX	-,GO:0016887	GO:0016887			ko:K03112			AAA_22,SPOR	PCLMMKII_00330	operon_177	370956:372632:+	CytoplasmicMembrane	9.82
WP_009613632.1	PM1_RS01670	gltB	glutamate synthase large subunit	False	372852	377297	+	372852:377297:+	E	Glutamate synthase	gltB		GO:0003824,GO:0006537,GO:0008152,GO:0015930,GO:0016491		1.4.1.13,1.4.1.14	ko:K00265	ko00250,ko00910,ko01100,ko01110,ko01120,ko01130,ko01230,map00250,map00910,map01100,map01110,map01120,map01130,map01230		GATase_2,GXGXG,Glu_syn_central,Glu_synthase	PCLMMKII_00331	operon_178	372852:377297:+	Cytoplasmic	9.97
WP_009613630.1	PM1_RS01675	gltD	FAD-dependent oxidoreductase	False	377325	378743	+	377325:378743:+	C	Glutamate synthase	gltD		GO:0016491		1.4.1.13,1.4.1.14	ko:K00266	ko00250,ko00910,ko01100,ko01110,ko01120,ko01130,ko01230,map00250,map00910,map01100,map01110,map01120,map01130,map01230		Fer4_11,Fer4_20,Pyr_redox_2	PCLMMKII_00332	operon_178	377325:378743:+	Cytoplasmic	9.97
WP_009613628.1	PM1_RS01680	hemE	uroporphyrinogen decarboxylase	False	379033	380097	+	379033:380097:+	H	Catalyzes the decarboxylation of four acetate groups of uroporphyrinogen-III to yield coproporphyrinogen-III	hemE		GO:0004853,GO:0006779		4.1.1.37	ko:K01599	ko00860,ko01100,ko01110,map00860,map01100,map01110	M00121	URO-D	PCLMMKII_00333	operon_179	379033:380097:+	Cytoplasmic	9.97
WP_009613626.1	PM1_RS01685	gabP	GABA permease	False	380247	381641		380247:381641:-	E	Gamma-aminobutyrate		-,GO:0015185,GO:0015812,GO:0016020	GO:0015185,GO:0015812,GO:0016020			ko:K11735			AA_permease	PCLMMKII_00334	operon_180	380247:381641:-	CytoplasmicMembrane	10
WP_009613624.1	PM1_RS01690	ynfM	MFS transporter	False	381904	383226		381904:383226:-	EGP	Major facilitator superfamily	ynfM	GO:0005575,GO:0005623,GO:0005886,GO:0016020,GO:0022857,GO:0044464,GO:0055085,GO:0071944	GO:0005886,GO:0016020,GO:0022857,GO:0055085	GO:0005575,GO:0005623,GO:0005886,GO:0016020,GO:0044464,GO:0071944		ko:K08224			MFS_1,Sugar_tr	PCLMMKII_00335	operon_181	381904:383226:-	CytoplasmicMembrane	10
WP_009613623.1	PM1_RS01695	ynfL	LysR family transcriptional regulator	False	383410	384303	+	383410:384303:+	K	transcriptional regulator	ynfL	GO:0006355,GO:0008150,GO:0009889,GO:0010468,GO:0010556,GO:0019219,GO:0019222,GO:0031323,GO:0031326,GO:0050789,GO:0050794,GO:0051171,GO:0051252,GO:0060255,GO:0065007,GO:0080090,GO:1903506,GO:2000112,GO:2001141		GO:0006355,GO:0008150,GO:0009889,GO:0010468,GO:0010556,GO:0019219,GO:0019222,GO:0031323,GO:0031326,GO:0050789,GO:0050794,GO:0051171,GO:0051252,GO:0060255,GO:0065007,GO:0080090,GO:1903506,GO:2000112,GO:2001141					HTH_1,LysR_substrate	PCLMMKII_00336	operon_182	383410:384303:+	Cytoplasmic	9.97
WP_009613622.1	PM1_RS01700	parA	ParA family protein	False	384393	385160	+	384393:385160:+	D	COG1192 ATPases involved in chromosome partitioning	parA	-,GO:0005524,GO:0016887	GO:0005524,GO:0016887			ko:K03496			AAA_31	PCLMMKII_00337	operon_182	384393:385160:+	Cytoplasmic	8.96
WP_009613621.1	PM1_RS01705		universal stress protein	False	385200	386009		385200:386009:-	T	AMP binding									Usp	PCLMMKII_00338	operon_183	385200:386009:-	Cytoplasmic	9.97
WP_009613620.1	PM1_RS01710		PaaI family thioesterase	False	386086	386529		386086:386529:-	Q	Putative thioesterase (yiiD_Cterm)		-,GO:0016790,GO:0016836,GO:0047617	GO:0016790,GO:0016836,GO:0047617						DUF4442	PCLMMKII_00339	operon_184	386086:386529:-	Cytoplasmic	9.97
WP_009613619.1	PM1_RS01715	trxC	thioredoxin TrxC	False	386634	387068		386634:387068:-	O	Thioredoxin	trxC	-,GO:0015035,GO:0045454	GO:0015035,GO:0045454		1.8.1.8	ko:K03672			Thioredoxin	PCLMMKII_00340	operon_185	386634:387068:-	Cytoplasmic	9.26
WP_009613618.1	PM1_RS01720	metY	bifunctional O-acetylhomoserine aminocarboxypropyltransferase/cysteine synthase	False	387121	388398		387121:388398:-	E	O-acetylhomoserine	metY				2.5.1.49	ko:K01740	ko00270,ko01100,map00270,map01100		Cys_Met_Meta_PP	PCLMMKII_00341	operon_186	387121:388398:-	Cytoplasmic	9.97
WP_024128055.1	PM1_RS01725	selO	protein adenylyltransferase SelO	False	388522	389982		388522:389982:-	S	Belongs to the UPF0061 (SELO) family	ydiU	-,GO:0000287,GO:0070733	GO:0000287,GO:0070733			ko:K08997			UPF0061	PCLMMKII_00342	operon_187	388522:389988:-	Unknown
WP_009613608.1	PM1_RS01730	mscK	mechanosensitive channel MscK	False	390046	393414		390046:393414:-	M	mechanosensitive ion channel	kefA	GO:0005575,GO:0005623,GO:0005886,GO:0006884,GO:0008150,GO:0008361,GO:0009987,GO:0009992,GO:0016020,GO:0016043,GO:0019725,GO:0030104,GO:0032535,GO:0042592,GO:0044464,GO:0048878,GO:0055082,GO:0055085,GO:0065007,GO:0065008,GO:0071840,GO:0071944,GO:0090066	GO:0016020,GO:0055085	GO:0005575,GO:0005623,GO:0005886,GO:0006884,GO:0008150,GO:0008361,GO:0009987,GO:0009992,GO:0016020,GO:0016043,GO:0019725,GO:0030104,GO:0032535,GO:0042592,GO:0044464,GO:0048878,GO:0055082,GO:0065007,GO:0065008,GO:0071840,GO:0071944,GO:0090066		ko:K05802,ko:K22051			MS_channel,MscS_TM,MscS_porin	PCLMMKII_00343	operon_187	390046:393414:-	CytoplasmicMembrane	10
WP_009613606.1	PM1_RS01735	nhaP2	potassium/proton antiporter	False	393547	395289		393547:395289:-	P	K( ) H( ) antiporter that extrudes potassium in exchange for external protons and maintains the internal concentration of potassium under toxic levels	nhaP2		GO:0006813,GO:0006884,GO:0016020,GO:0051139,GO:0055085			ko:K11105			CorC_HlyC,Na_H_Exchanger,TrkA_C	PCLMMKII_00344	operon_187	393547:395289:-	CytoplasmicMembrane	10
WP_009613604.1	PM1_RS01740		acyl-CoA dehydrogenase	False	395671	397473		395671:397473:-	I	acyl-CoA dehydrogenase		-,GO:0003995,GO:0006631,GO:0050660	GO:0003995,GO:0006631,GO:0050660		1.3.8.1	ko:K00248	ko00071,ko00280,ko00650,ko01100,ko01110,ko01120,ko01200,ko01212,map00071,map00280,map00650,map01100,map01110,map01120,map01200,map01212		Acyl-CoA_dh_1,Acyl-CoA_dh_C,Acyl-CoA_dh_M,Acyl-CoA_dh_N,AcylCoA_DH_N	PCLMMKII_00345	operon_188	395671:397473:-	Cytoplasmic	9.97
WP_009613601.1	PM1_RS01745	rlmJ	23S rRNA (adenine(2030)-N(6))-methyltransferase RlmJ	False	397607	398455	+	397607:398455:+	S	Specifically methylates the adenine in position 2030 of 23S rRNA	rlmJ	-,GO:0003723,GO:0008988,GO:0015976,GO:0070475,GO:1904047	GO:0003723,GO:0008988,GO:0015976,GO:0070475,GO:1904047		2.1.1.266	ko:K07115			RsmJ	PCLMMKII_00346	operon_189	397607:398455:+	Cytoplasmic	8.96
WP_009613596.1	PM1_RS01750	msrA	peptide-methionine (S)-S-oxide reductase MsrA	False	398674	399321		398674:399321:-	O	Has an important function as a repair enzyme for proteins that have been inactivated by oxidation. Catalyzes the reversible oxidation-reduction of methionine sulfoxide in proteins to methionine	msrA		GO:0006979,GO:0008113,GO:0030091,GO:0033744		1.8.4.11	ko:K07304			PMSR	PCLMMKII_00347	operon_190	398674:399321:-	Unknown
WP_009613594.1	PM1_RS01755	dipA	putative bifunctional diguanylate cyclase/phosphodiesterase	False	399404	402091		399404:402091:-	T	Diguanylate cyclase		-,GO:0005525,GO:0005886,GO:0046872,GO:0052621,GO:0071111	GO:0005525,GO:0005886,GO:0046872,GO:0052621,GO:0071111						EAL,GAF,GGDEF,PAS_9	PCLMMKII_00348	operon_191	399404:402091:-	CytoplasmicMembrane	7.88
WP_009613592.1	PM1_RS01760	aceF	dihydrolipoyllysine-residue acetyltransferase	False	402391	404034		402391:404034:-	C	The pyruvate dehydrogenase complex catalyzes the overall conversion of pyruvate to acetyl-CoA and CO(2)	aceF	-,GO:0004742,GO:0006096,GO:0045254	GO:0004742,GO:0006096,GO:0045254		2.3.1.12	ko:K00627	ko00010,ko00020,ko00620,ko01100,ko01110,ko01120,ko01130,ko01200,map00010,map00020,map00620,map01100,map01110,map01120,map01130,map01200	M00307	2-oxoacid_dh,Biotin_lipoyl,E3_binding	PCLMMKII_00349	operon_192	402391:404034:-	Cytoplasmic	9.97
WP_009613590.1	PM1_RS01765	aceE	pyruvate dehydrogenase (acetyl-transferring), homodimeric type	False	404046	406694		404046:406694:-	C	Component of the pyruvate dehydrogenase (PDH) complex, that catalyzes the overall conversion of pyruvate to acetyl-CoA and CO(2)	aceE	-,GO:0004739,GO:0006086,GO:0045254	GO:0004739,GO:0006086,GO:0045254		1.2.4.1	ko:K00163	ko00010,ko00020,ko00620,ko01100,ko01110,ko01120,ko01130,ko01200,map00010,map00020,map00620,map01100,map01110,map01120,map01130,map01200	M00307	Transketolase_N	PCLMMKII_00350	operon_192	404046:406694:-	Cytoplasmic	9.97
WP_009613589.1	PM1_RS01770	glnE	bifunctional [glutamate--ammonia ligase]-adenylyl-L-tyrosine phosphorylase/[glutamate--ammonia-ligase] adenylyltransferase	False	406938	409886	+	406938:409886:+	H		glnE		GO:0008882		2.7.7.42,2.7.7.89	ko:K00982			GlnD_UR_UTase,GlnE	PCLMMKII_00351	operon_193	406938:409886:+	Cytoplasmic	8.96
WP_009613587.1	PM1_RS01775	ilvE	branched-chain-amino-acid transaminase	False	409969	410892	+	409969:410892:+	E	Belongs to the class-IV pyridoxal-phosphate-dependent aminotransferase family	ilvE		GO:0004084,GO:0009081		2.6.1.42	ko:K00826	ko00270,ko00280,ko00290,ko00770,ko01100,ko01110,ko01130,ko01210,ko01230,map00270,map00280,map00290,map00770,map01100,map01110,map01130,map01210,map01230	M00019,M00036,M00119,M00570	Aminotran_4	PCLMMKII_00352	operon_194	409969:410892:+	Cytoplasmic	9.97
WP_009613585.1	PM1_RS01780	waaF	lipopolysaccharide heptosyltransferase II	False	410973	412007	+	410973:412007:+	M	heptosyltransferase	rfaF		GO:0008920,GO:0009103,GO:0016757			ko:K02843	ko00540,ko01100,map00540,map01100	M00080	Glyco_transf_9	PCLMMKII_00353	operon_194	410973:412007:+	Cytoplasmic	9.97
WP_009613583.1	PM1_RS01785	waaC	lipopolysaccharide heptosyltransferase I	False	412004	413071	+	412004:413071:+	M	lipopolysaccharide heptosyltransferase I	rfaC		GO:0008920,GO:0009244			ko:K02841	ko00540,ko01100,map00540,map01100	M00080	Glyco_transf_9	PCLMMKII_00354	operon_194	412004:413071:+	Cytoplasmic	9.97
WP_009613581.1	PM1_RS01790	rfaG	glycosyltransferase family 4 protein	False	413068	414189	+	413068:414189:+	M	Catalyzes the addition of the first glucose residue to the LPS core	rfaG		GO:0006486,GO:0016757			ko:K02844	ko00540,ko01100,map00540,map01100	M00080	Glyco_transf_4,Glycos_transf_1	PCLMMKII_00355	operon_194	413068:414189:+	Cytoplasmic	9.97
WP_009613579.1	PM1_RS01795	rfaP	lipopolysaccharide core heptose(I) kinase RfaP	False	414238	415044	+	414238:415044:+	F	Catalyzes the phosphorylation of heptose(I) of the outer membrane lipopolysaccharide core	rfaP	GO:0003674,GO:0003824,GO:0006793,GO:0006796,GO:0008150,GO:0008152,GO:0009103,GO:0009987,GO:0016301,GO:0016310,GO:0016740,GO:0016772,GO:0044237	GO:0009103,GO:0016301	GO:0003674,GO:0003824,GO:0006793,GO:0006796,GO:0008150,GO:0008152,GO:0009987,GO:0016301,GO:0016310,GO:0016740,GO:0016772,GO:0044237		ko:K02848	ko00540,ko01100,map00540,map01100	M00080	Kdo	PCLMMKII_00356	operon_194	414238:415044:+	Cytoplasmic	9.97
WP_009613577.1	PM1_RS01800	wapP	lipopolysaccharide kinase InaA family protein	False	415044	415778	+	415044:415778:+	KLT	Heptose kinase	wapP								Kdo	PCLMMKII_00357	operon_194	415044:415778:+	Cytoplasmic	8.96
WP_009613575.1	PM1_RS01805		lipopolysaccharide kinase InaA family protein	False	415775	416530	+	415775:416530:+	KLT	Lipopolysaccharide kinase (Kdo/WaaP) family									Kdo	PCLMMKII_00358	operon_194	415775:416530:+	Cytoplasmic	9.97
WP_009613573.1	PM1_RS01810		lipopolysaccharide kinase InaA family protein	False	416527	418011	+	416527:418011:+	KLT	serine threonine protein kinase									Kdo	PCLMMKII_00359	operon_194	416527:418011:+	Cytoplasmic	8.96
WP_009613571.1	PM1_RS01815	HA62_32075	carbamoyltransferase family protein	False	418219	419976	+	418219:419976:+	O	carbamoyl transferase, NodU family	HA62_32075	-,GO:0000166,GO:0016743,GO:0046872	GO:0000166,GO:0016743,GO:0046872			ko:K00612			Carbam_trans_C,Carbam_trans_N	PCLMMKII_00360	operon_195	418219:419976:+	Cytoplasmic	9.97
WP_009613568.1	PM1_RS01820		glycosyltransferase	False	419960	421096	+	419960:421096:+	M	Glycosyl transferase		-,GO:0006486,GO:0016757	GO:0006486,GO:0016757						Glyco_transf_4,Glycos_transf_1	PCLMMKII_00361	operon_195	419960:421096:+	Cytoplasmic	9.97
WP_009613567.1	PM1_RS01825	ssg	glycosyltransferase family protein	False	421122	422075	+	421122:422075:+	M	Protein conserved in bacteria	ssg								Glyco_trans_1_2	PCLMMKII_00362	operon_195	421122:422075:+	Cytoplasmic	8.96
WP_009613565.1	PM1_RS01830	wapR	glycosyltransferase family 2 protein	False	422160	423059	+	422160:423059:+	M	COG0463 Glycosyltransferases involved in cell wall biogenesis	wapR	-,GO:0016757	GO:0016757			ko:K12988			Glycos_transf_2	PCLMMKII_00363	operon_196	422160:423059:+	CytoplasmicMembrane	7.88
WP_009613563.1	PM1_RS01835		O-antigen ligase family protein	False	423028	424260		423028:424260:-	M	O-Antigen ligase		-,GO:0005886,GO:0008754,GO:0008755,GO:0009103	GO:0005886,GO:0008754,GO:0008755,GO:0009103						Wzy_C	PCLMMKII_00364	operon_197	423028:424260:-	CytoplasmicMembrane	10
WP_009613561.1	PM1_RS01840		lipopolysaccharide kinase InaA family protein	False	424257	424901		424257:424901:-	KLT	Lipopolysaccharide kinase (Kdo/WaaP) family									Kdo	PCLMMKII_00365	operon_197	424257:424901:-	Cytoplasmic	8.96
WP_009613558.1	PM1_RS01845	msbA	lipid A export permease/ATP-binding protein MsbA	False	425001	426821	+	425001:426821:+	V	Involved in lipid A export and possibly also in glycerophospholipid export and for biogenesis of the outer membrane. Transmembrane domains (TMD) form a pore in the inner membrane and the ATP-binding domain (NBD) is responsible for energy generation	msbA		GO:0005319,GO:0005524,GO:0006869,GO:0016020			ko:K11085	ko02010,map02010		ABC_membrane,ABC_tran	PCLMMKII_00366	operon_198	425001:426821:+	CytoplasmicMembrane	10
WP_024128052.1	PM1_RS01850	epsB	GNAT family N-acetyltransferase	False	426828	427724	+	426828:427724:+	M	acetyltransferase	epsB								Mig-14	PCLMMKII_00367	operon_198	426822:427724:+	Cytoplasmic	8.96
WP_009613554.1	PM1_RS01855		PIG-L deacetylase family protein	False	427769	429184	+	427769:429184:+	S	GlcNAc-PI de-N-acetylase		-,GO:0019213	GO:0019213						PIG-L	PCLMMKII_00368	operon_198	427769:429184:+	Unknown
WP_009613552.1	PM1_RS01860	hldE	bifunctional D-glycero-beta-D-manno-heptose-7-phosphate kinase/D-glycero-beta-D-manno-heptose 1-phosphate adenylyltransferase HldE	False	429260	430684	+	429260:430684:+	H	Catalyzes the ADP transfer from ATP to D-glycero-beta-D- manno-heptose 1-phosphate, yielding ADP-D-glycero-beta-D-manno- heptose	hldE		GO:0005975,GO:0009058,GO:0016779		2.7.1.167,2.7.7.70	ko:K03272,ko:K21344	ko00540,ko01100,map00540,map01100	M00064	CTP_transf_like,PfkB	PCLMMKII_00369	operon_199	429260:430684:+	Cytoplasmic	9.97
WP_009613550.1	PM1_RS01865		acyl-CoA dehydrogenase family protein	False	430908	432191	+	430908:432191:+	I	acyl-CoA dehydrogenase		-,GO:0003995,GO:0050660	GO:0003995,GO:0050660						Acyl-CoA_dh_1,Acyl-CoA_dh_M,Acyl-CoA_dh_N	PCLMMKII_00370	operon_200	430908:432191:+	Cytoplasmic	9.26
WP_009613548.1	PM1_RS01870		acyl-CoA dehydrogenase family protein	False	432203	433411	+	432203:433411:+	I	acyl-CoA dehydrogenase		-,GO:0003995,GO:0050660	GO:0003995,GO:0050660		1.3.8.7	ko:K00249	ko00071,ko00280,ko00410,ko00640,ko01100,ko01110,ko01130,ko01200,ko01212,ko03320,map00071,map00280,map00410,map00640,map01100,map01110,map01130,map01200,map01212,map03320	M00013,M00036,M00087	Acyl-CoA_dh_1,Acyl-CoA_dh_M,Acyl-CoA_dh_N	PCLMMKII_00371	operon_200	432203:433411:+	Cytoplasmic	9.97
WP_009613547.1	PM1_RS01875		hypothetical protein	False	433617	434528		433617:434528:-	S	Metal ABC transporter ATPase										PCLMMKII_00372	operon_201	433617:434528:-	Unknown
WP_009613546.1	PM1_RS01880		aldo/keto reductase	False	434837	435640		434837:435640:-	C	Aldo Keto reductase									Aldo_ket_red	PCLMMKII_00373	operon_202	434837:435640:-	Cytoplasmic	9.97
WP_009613545.1	PM1_RS01885		NAD(P)/FAD-dependent oxidoreductase	False	435637	436812		435637:436812:-	E	oxidoreductase()		-,GO:0016491,GO:0050660	GO:0016491,GO:0050660						DAO	PCLMMKII_00374	operon_202	435637:436812:-	Cytoplasmic	8.96
WP_009613544.1	PM1_RS01890	emrE	DMT family transporter	False	436868	437200		436868:437200:-	P	multidrug resistance protein	emrE	-,GO:0016020,GO:0022857,GO:0055085	GO:0016020,GO:0022857,GO:0055085			ko:K03297			Multi_Drug_Res	PCLMMKII_00375	operon_202	436868:437200:-	CytoplasmicMembrane	10
WP_009613543.1	PM1_RS01895	lysR	LysR family transcriptional regulator	False	437313	438191	+	437313:438191:+	K	transcriptional regulator		-,GO:0003677,GO:0003700,GO:0006355	GO:0003677,GO:0003700,GO:0006355						HTH_1,LysR_substrate	PCLMMKII_00376	operon_203	437313:438191:+	Cytoplasmic	9.97
WP_024128050.1	PM1_RS01900	waaA	lipid IV(A) 3-deoxy-D-manno-octulosonic acid transferase	False	438380	439648	+	438380:439648:+	M	Transferase	waaA		GO:0016740		2.4.99.12,2.4.99.13,2.4.99.14,2.4.99.15	ko:K02527	ko00540,ko01100,map00540,map01100	M00060,M00080	Glycos_transf_1,Glycos_transf_N				Cytoplasmic	8.96
WP_009613541.1	PM1_RS01905	HA62_03135	helix-turn-helix domain-containing protein	False	439955	440548		439955:440548:-	K	transcriptional regulator	HA62_03135	-,GO:0003677,GO:0003700,GO:0006355	GO:0003677,GO:0003700,GO:0006355						Cupin_2,HTH_3	PCLMMKII_00378	operon_205	439955:440548:-	Cytoplasmic	9.26
WP_009613540.1	PM1_RS01910		oxidoreductase	False	440750	442702		440750:442702:-	C	COG1902 NADH flavin oxidoreductases, Old Yellow Enzyme family		-,GO:0010181,GO:0016491	GO:0010181,GO:0016491						Oxidored_FMN,Pyr_redox_2	PCLMMKII_00379	operon_206	440750:442702:-	Cytoplasmic	9.97
WP_009613539.1	PM1_RS01915	eutQ	cupin domain-containing protein	False	442737	443087		442737:443087:-	E	Ethanolamine utilisation protein EutQ						ko:K04030			EutQ	PCLMMKII_00380	operon_206	442737:443087:-	Unknown
WP_009613538.1	PM1_RS01920		ABC transporter substrate-binding protein	False	443428	444471	+	443428:444471:+	E	Spermidine putrescine-binding periplasmic protein		-,GO:0042626,GO:0055052,GO:0140359	GO:0042626,GO:0055052,GO:0140359			ko:K02055	ko02024,map02024	M00193	SBP_bac_8	PCLMMKII_00381	operon_207	443428:444471:+	Periplasmic	9.76
WP_009613536.1	PM1_RS01925		class II aldolase/adducin family protein	False	444616	445401	+	444616:445401:+	G	COG0235 Ribulose-5-phosphate 4-epimerase and related epimerases and aldolases									Aldolase_II	PCLMMKII_00382	operon_208	444616:445401:+	Cytoplasmic	9.97
WP_009613535.1	PM1_RS01930	tolC	TolC family outer membrane protein	False	446364	447824		446364:447824:-	MU	type I secretion outer membrane protein, TolC	tolC	-,GO:0015562,GO:0019867,GO:0055085	GO:0015562,GO:0019867,GO:0055085			ko:K12340	ko01501,ko01503,ko02020,ko03070,ko04626,ko05133,map01501,map01503,map02020,map03070,map04626,map05133	M00325,M00326,M00339,M00571,M00575,M00646,M00647,M00696,M00697,M00709,M00720,M00821	OEP	PCLMMKII_00383	operon_209	446364:447824:-	OuterMembrane	10
WP_009613534.1	PM1_RS01935	thiC	phosphomethylpyrimidine synthase ThiC	False	448227	450107	+	448227:450107:+	H	Catalyzes the synthesis of the hydroxymethylpyrimidine phosphate (HMP-P) moiety of thiamine from aminoimidazole ribotide (AIR) in a radical S-adenosyl-L-methionine (SAM)-dependent reaction	thiC		GO:0009228,GO:0051536		4.1.99.17	ko:K03147	ko00730,ko01100,map00730,map01100	M00127	ThiC-associated,ThiC_Rad_SAM	PCLMMKII_00384	operon_210	448227:450107:+	Cytoplasmic	9.97
WP_009613533.1	PM1_RS01940	cytX	putative hydroxymethylpyrimidine transporter CytX	False	450237	451514	+	450237:451514:+	F	COG1457 Purine-cytosine permease and related proteins	cytX	-,GO:0016020,GO:0022857,GO:0055085	GO:0016020,GO:0022857,GO:0055085			ko:K03457			Transp_cyt_pur	PCLMMKII_00385	operon_211	450237:451514:+	CytoplasmicMembrane	10
WP_009613532.1	PM1_RS01945		RsiV family protein	False	452005	452760		452005:452760:-	S	Protein of unknown function (DUF3298)									DUF3298,DUF4163	PCLMMKII_00386	operon_212	452005:452760:-	Unknown
WP_009613531.1	PM1_RS01950	nudF	NUDIX domain-containing protein	False	452954	453571	+	452954:453571:+	L	COG0494 NTP pyrophosphohydrolases including oxidative damage repair enzymes	nudF		GO:0016787		3.6.1.13	ko:K01515	ko00230,map00230		NUDIX	PCLMMKII_00387	operon_213	452954:453571:+	Cytoplasmic	8.96
WP_009613530.1	PM1_RS01955		DUF1249 domain-containing protein	False	453562	454020	+	453562:454020:+	S	protein conserved in bacteria						ko:K09920			DUF1249	PCLMMKII_00388	operon_213	453562:454020:+	Unknown
WP_009613528.1	PM1_RS01960	cpdA	3',5'-cyclic-AMP phosphodiesterase	False	454177	454989	+	454177:454989:+	S	Hydrolyzes cAMP to 5'-AMP. Plays an important regulatory role in modulating the intracellular concentration of cAMP, thereby influencing cAMP-dependent processes	cpdA		GO:0004115		3.1.4.53	ko:K03651	ko00230,ko02025,map00230,map02025		Metallophos	PCLMMKII_00389	operon_214	454177:454989:+	Cytoplasmic	9.97
WP_009613526.1	PM1_RS01965	yqiA	YqiA/YcfP family alpha/beta fold hydrolase	False	455038	455643	+	455038:455643:+	S	esterase	yqiA	GO:0003674,GO:0003824,GO:0016787,GO:0016788		GO:0003674,GO:0003824,GO:0016787,GO:0016788		ko:K07000			UPF0227	PCLMMKII_00390	operon_214	455038:455643:+	Cytoplasmic	8.96
WP_009613524.1	PM1_RS01970	parE	DNA topoisomerase IV subunit B	False	455655	457553	+	455655:457553:+	L	Topoisomerase IV is essential for chromosome segregation. It relaxes supercoiled DNA. Performs the decatenation events required during the replication of a circular DNA molecule	parE		GO:0003677,GO:0003918,GO:0005524,GO:0005694,GO:0006265			ko:K02622			DNA_gyraseB,DNA_gyraseB_C,HATPase_c,Toprim	PCLMMKII_00391	operon_214	455655:457553:+	Cytoplasmic	9.97
WP_009613522.1	PM1_RS01975		esterase-like activity of phytase family protein	False	457553	458563	+	457553:458563:+	S	DNA topoisomerase IV subunit B									Phytase-like	PCLMMKII_00392	operon_214	457553:458563:+	Unknown
WP_009613520.1	PM1_RS01980	orf	retropepsin-like aspartic protease family protein	False	458560	459084	+	458560:459084:+	O	Aspartyl protease	orf	-,GO:0004190,GO:0006508	GO:0004190,GO:0006508			ko:K06985	ko04112,map04112		gag-asp_proteas	PCLMMKII_00393	operon_214	458560:459084:+	Unknown
WP_009613518.1	PM1_RS01985	parC	DNA topoisomerase IV subunit A	False	459092	461356	+	459092:461356:+	L	Topoisomerase IV is essential for chromosome segregation. It relaxes supercoiled DNA. Performs the decatenation events required during the replication of a circular DNA molecule	parC		GO:0003918,GO:0006265,GO:0009340			ko:K02621			DNA_gyraseA_C,DNA_topoisoIV	PCLMMKII_00394	operon_214	459092:461356:+	Cytoplasmic
WP_009613516.1	PM1_RS01990		PqiC family protein	False	461512	462225	+	461512:462225:+	S	protein conserved in bacteria		-,GO:0016020	GO:0016020			ko:K09857			ABC_trans_aux	PCLMMKII_00395	operon_215	461512:462225:+	CytoplasmicMembrane	9.82
WP_009613514.1	PM1_RS01995		glycosyltransferase family 39 protein	False	462367	464001	+	462367:464001:+	M	Dolichyl-phosphate-mannose-protein mannosyltransferase									PMT,PMT_2	PCLMMKII_00396	operon_216	462367:464001:+	CytoplasmicMembrane	10
WP_009613512.1	PM1_RS02000		AhpA/YtjB family protein	False	464063	465637		464063:465637:-	T	Histidine kinase						ko:K07186			SMP_2	PCLMMKII_00397	operon_217	464063:465637:-	Cytoplasmic	8.96
WP_009613510.1	PM1_RS02005	serB	phosphoserine phosphatase SerB	False	465826	467046	+	465826:467046:+	E	phosphoserine phosphatase	serB		GO:0006564,GO:0036424		3.1.3.3	ko:K01079	ko00260,ko00680,ko01100,ko01120,ko01130,ko01200,ko01230,map00260,map00680,map01100,map01120,map01130,map01200,map01230	M00020	ACT_6,HAD,Hydrolase	PCLMMKII_00398	operon_218	465826:467046:+	Cytoplasmic	9.97
WP_446731346.1	PM1_RS02010		IS110 family transposase	False	468035	469138	+	468035:469138:+	L	Transposase		-,GO:0004803	GO:0004803			ko:K07486			DEDD_Tnp_IS110,Transposase_20	PCLMMKII_00399	operon_219	468035:469138:+	Cytoplasmic	9.97
WP_009613506.1	PM1_RS02015		EAL domain-containing response regulator	False	469562	471634		469562:471634:-	T	COG2202 FOG PAS PAC domain						ko:K21025	ko02025,map02025		EAL,GGDEF,PAS,PAS_8,PAS_9,Response_reg	PCLMMKII_00400	operon_220	469562:471634:-	CytoplasmicMembrane	7.88
WP_009613504.1	PM1_RS02020		hypothetical protein	False	471697	473505		471697:473505:-												PCLMMKII_00401	operon_221	471697:473505:-	Cytoplasmic	8.96
WP_009613502.1	PM1_RS02025	asd	archaetidylserine decarboxylase	False	473690	474559		473690:474559:-	I	Catalyzes the formation of phosphatidylethanolamine (PtdEtn) from phosphatidylserine (PtdSer)	psd	-,GO:0004609,GO:0008654	GO:0004609,GO:0008654		4.1.1.65	ko:K01613	ko00564,ko01100,ko01110,map00564,map01100,map01110	M00093	PS_Dcarbxylase	PCLMMKII_00402	operon_222	473690:474559:-	CytoplasmicMembrane	10
WP_009613500.1	PM1_RS02030	rhdA	thiosulfate sulfurtransferase	False	474563	475378		474563:475378:-	P	sulfurtransferase	rhdA				2.8.1.1,2.8.1.2	ko:K01011	ko00270,ko00920,ko01100,ko01120,ko04122,map00270,map00920,map01100,map01120,map04122		Rhodanese	PCLMMKII_00403	operon_222	474563:475378:-	Cytoplasmic	9.97
WP_009613498.1	PM1_RS02035		HDOD domain-containing protein	False	475506	477056		475506:477056:-	T	HDOD domain-containing protein									HDOD	PCLMMKII_00404	operon_223	475506:477056:-	CytoplasmicMembrane	9.82
WP_009613496.1	PM1_RS02040	motA	flagellar motor stator protein MotA	False	477179	478030	+	477179:478030:+	N	With MotB forms the ion channels that couple flagellar rotation to proton sodium motive force across the membrane and forms the stator elements of the rotary flagellar machine	motA					ko:K02556	ko02020,ko02030,ko02040,map02020,map02030,map02040		MotA_ExbB	PCLMMKII_00405	operon_224	477179:478030:+	CytoplasmicMembrane	10
WP_009613494.1	PM1_RS02045	motB	flagellar motor protein MotB	False	478301	479362	+	478301:479362:+	N	Flagellar Motor Protein	motB	GO:0005575,GO:0005623,GO:0005886,GO:0016020,GO:0044464,GO:0071944		GO:0005575,GO:0005623,GO:0005886,GO:0016020,GO:0044464,GO:0071944		ko:K02557	ko02030,ko02040,map02030,map02040		MotB_plug,OmpA	PCLMMKII_00406	operon_224	478301:479362:+	Unknown
WP_009613493.1	PM1_RS02050	rsgA	small ribosomal subunit biogenesis GTPase RsgA	False	480098	481129		480098:481129:-	S		rsgA		GO:0003924,GO:0005525		3.1.3.100	ko:K06949	ko00730,ko01100,map00730,map01100		RsgA_GTPase	PCLMMKII_00407	operon_225	480098:481129:-	Cytoplasmic	9.97
WP_009613492.1	PM1_RS02055	orn	oligoribonuclease	False	481219	481761	+	481219:481761:+	L	3'-to-5' exoribonuclease specific for small oligoribonucleotides	orn		GO:0000175,GO:0003676			ko:K13288	ko03008,map03008		RNase_T	PCLMMKII_00408	operon_226	481219:481761:+	Cytoplasmic	9.97
WP_009613491.1	PM1_RS02065	queG	tRNA epoxyqueuosine(34) reductase QueG	False	482252	483340		482252:483340:-	C	Catalyzes the conversion of epoxyqueuosine (oQ) to queuosine (Q), which is a hypermodified base found in the wobble positions of tRNA(Asp), tRNA(Asn), tRNA(His) and tRNA(Tyr)	queG		GO:0008033,GO:0008616,GO:0051539,GO:0052693		1.17.99.6	ko:K18979			DUF1730,Fer4_16	PCLMMKII_00409	operon_227	482252:483340:-	Cytoplasmic	8.96
WP_009613490.1	PM1_RS02070	nnrD	bifunctional ADP-dependent NAD(P)H-hydrate dehydratase/NAD(P)H-hydrate epimerase	False	483423	484925	+	483423:484925:+	H		nnrD	GO:0003674,GO:0003824,GO:0016829,GO:0016835,GO:0016836,GO:0016853,GO:0016854,GO:0052855,GO:0052856,GO:0052857		GO:0003674,GO:0003824,GO:0016829,GO:0016835,GO:0016836,GO:0016853,GO:0016854,GO:0052855,GO:0052856,GO:0052857	4.2.1.136,5.1.99.6	ko:K17758,ko:K17759			Carb_kinase,YjeF_N	PCLMMKII_00410	operon_228	483423:484925:+	Unknown
WP_009613488.1	PM1_RS02075	tsaE	tRNA (adenosine(37)-N6)-threonylcarbamoyltransferase complex ATPase subunit type 1 TsaE	False	484913	485380	+	484913:485380:+	S	ATPase or kinase	yjeE		GO:0002949			ko:K06925			TsaE	PCLMMKII_00411	operon_228	484913:485380:+	Cytoplasmic	9.97
WP_043299953.1	PM1_RS02080	amiB	N-acetylmuramoyl-L-alanine amidase AmiB	False	485389	486825	+	485389:486825:+	M	N-acetylmuramoyl-L-alanine amidase	amiC				3.5.1.28	ko:K01448	ko01503,map01503	M00727	AMIN,Amidase_3,LysM	PCLMMKII_00412	operon_228	485377:486825:+	CytoplasmicMembrane	9.86
WP_009613484.1	PM1_RS02085	mutL	DNA mismatch repair endonuclease MutL	False	486822	488720	+	486822:488720:+	L		mutL		GO:0005524,GO:0006298,GO:0016887,GO:0030983,GO:0032300			ko:K03572	ko03430,map03430		DNA_mis_repair,HATPase_c_3,MutL_C	PCLMMKII_00413	operon_228	486822:488720:+	Cytoplasmic	9.97
WP_009613482.1	PM1_RS02090	miaA	tRNA (adenosine(37)-N6)-dimethylallyltransferase MiaA	False	488813	489778	+	488813:489778:+	F	Catalyzes the transfer of a dimethylallyl group onto the adenine at position 37 in tRNAs that read codons beginning with uridine, leading to the formation of N6-(dimethylallyl)adenosine (i(6)A)	miaA		GO:0005737,GO:0006400,GO:0052381		2.5.1.75	ko:K00791	ko00908,ko01100,ko01110,map00908,map01100,map01110		IPPT	PCLMMKII_00414	operon_228	488813:489778:+	Cytoplasmic	9.97
WP_003095657.1	PM1_RS02095	hfq	RNA chaperone Hfq	False	489879	490127	+	489879:490127:+	J	RNA chaperone that binds small regulatory RNA (sRNAs) and mRNAs to facilitate mRNA translational regulation in response to envelope stress, environmental stress and changes in metabolite concentrations. Also binds with high specificity to tRNAs	hfq		GO:0003723,GO:0006355			ko:K03666	ko02024,ko03018,ko05111,map02024,map03018,map05111		Hfq	PCLMMKII_00415	operon_228	489879:490127:+	Cytoplasmic	10
WP_009613469.1	PM1_RS02100	hflX	ribosome rescue GTPase HflX	False	490140	491441	+	490140:491441:+	S	GTPase that associates with the 50S ribosomal subunit and may have a role during protein synthesis or ribosome biogenesis	hflX		GO:0005525			ko:K03665			GTP-bdg_M,GTP-bdg_N,MMR_HSR1	PCLMMKII_00416	operon_228	490140:491441:+	Cytoplasmic	8.96
WP_009613468.1	PM1_RS02105	hflK	FtsH protease activity modulator HflK	False	491536	492705	+	491536:492705:+	O	HflC and HflK could encode or regulate a protease	hflK		GO:0016020,GO:0045861			ko:K04088		M00742	Band_7,HflK_N	PCLMMKII_00417	operon_228	491536:492705:+	OuterMembrane	9.49
WP_009613467.1	PM1_RS02110	hflC	protease modulator HflC	False	492705	493574	+	492705:493574:+	O	HflC and HflK could regulate a protease	hflC		GO:0030288,GO:0045861			ko:K04087		M00742	Band_7	PCLMMKII_00418	operon_228	492705:493574:+	Unknown
WP_009613466.1	PM1_RS02115	yjeT	DUF2065 domain-containing protein	False	493682	493867	+	493682:493867:+	S	protein conserved in bacteria	yjeT					ko:K09937			DUF2065	PCLMMKII_00419	operon_229	493682:493867:+	CytoplasmicMembrane	9.82
WP_009613465.1	PM1_RS02120	hisZ	ATP phosphoribosyltransferase regulatory subunit	False	493903	495081	+	493903:495081:+	E	Required for the first step of histidine biosynthesis. May allow the feedback regulation of ATP phosphoribosyltransferase activity by histidine	hisZ	-,GO:0000105	GO:0000105			ko:K02502	ko00340,ko01100,ko01110,ko01230,map00340,map01100,map01110,map01230	M00026	tRNA-synt_His	PCLMMKII_00420	operon_229	493903:495081:+	Cytoplasmic	9.97
WP_009613464.1	PM1_RS02125	purA	adenylosuccinate synthase	False	495156	496451	+	495156:496451:+	F	Plays an important role in the de novo pathway of purine nucleotide biosynthesis. Catalyzes the first committed step in the biosynthesis of AMP from IMP	purA		GO:0004019,GO:0005525,GO:0006164		6.3.4.4	ko:K01939	ko00230,ko00250,ko01100,map00230,map00250,map01100	M00049	Adenylsucc_synt	PCLMMKII_00421	operon_229	495156:496451:+	Cytoplasmic	9.97
WP_009613463.1	PM1_RS02130		methyl-accepting chemotaxis protein	False	496945	498879	+	496945:498879:+	NT	chemotaxis, protein		-,GO:0006935	GO:0006935			ko:K03406	ko02020,ko02030,map02020,map02030		HAMP,MCPsignal	PCLMMKII_00422	operon_230	496945:498879:+	CytoplasmicMembrane	10
WP_009613462.1	PM1_RS02145	rnr	ribonuclease R	False	499488	502208	+	499488:502208:+	J	3'-5' exoribonuclease that releases 5'-nucleoside monophosphates and is involved in maturation of structured RNAs	rnr		GO:0004540,GO:0016070			ko:K12573	ko03018,map03018		HTH_12,OB_RNB,RNB,S1	PCLMMKII_00425	operon_232	499488:502208:+	Cytoplasmic	9.97
WP_009613461.1	PM1_RS02150	rlmB	23S rRNA (guanosine(2251)-2'-O)-methyltransferase RlmB	False	502205	502954	+	502205:502954:+	J	Specifically methylates the ribose of guanosine 2251 in 23S rRNA	rlmB		GO:0006396,GO:0008173		2.1.1.185	ko:K03218			SpoU_methylase,SpoU_sub_bind	PCLMMKII_00426	operon_232	502205:502954:+	Cytoplasmic	9.97
WP_009613460.1	PM1_RS02155	rpsF	30S ribosomal protein S6	False	503357	503773	+	503357:503773:+	J	Binds together with S18 to 16S ribosomal RNA	rpsF		GO:0000314,GO:0003735,GO:0006412,GO:0022627			ko:K02990	ko03010,map03010	M00178	Ribosomal_S6	PCLMMKII_00427	operon_233	503357:503773:+	Cytoplasmic	9.97
WP_009613459.1	PM1_RS02160	rpsR	30S ribosomal protein S18	False	503802	504032	+	503802:504032:+	J	Binds as a heterodimer with protein S6 to the central domain of the 16S rRNA, where it helps stabilize the platform of the 30S subunit	rpsR		GO:0000314,GO:0003735,GO:0006412,GO:0022627			ko:K02963	ko03010,map03010	M00178	Ribosomal_S18	PCLMMKII_00428	operon_233	503802:504032:+	Cytoplasmic	9.26
WP_024128121.1	PM1_RS02165		hypothetical protein	False	504068	504937	+	504068:504937:+	S	Membrane										PCLMMKII_00429	operon_234	504104:504937:+	CytoplasmicMembrane	10
WP_009613455.1	PM1_RS02170	rplI	50S ribosomal protein L9	False	504959	505405	+	504959:505405:+	J	Binds to the 23S rRNA	rplI		GO:0003735,GO:0005840,GO:0006412			ko:K02939	ko03010,map03010	M00178	Ribosomal_L9_C,Ribosomal_L9_N	PCLMMKII_00430	operon_234	504959:505405:+	Cytoplasmic	9.97
WP_009613453.1	PM1_RS02175	dnaB	replicative DNA helicase	False	505536	506930	+	505536:506930:+	L	it exhibits DNA-dependent ATPase activity and contains distinct active sites for ATP binding, DNA binding, and interaction with DnaC protein, primase, and other prepriming proteins	dnaB		GO:0003677,GO:0003678,GO:0005524,GO:0006260		3.6.4.12	ko:K02314	ko03030,ko04112,map03030,map04112		DnaB,DnaB_C	PCLMMKII_00431	operon_234	505536:506930:+	Cytoplasmic	9.97
WP_009613451.1	PM1_RS02180	alr	alanine racemase	False	507164	508237	+	507164:508237:+	E	Catalyzes the interconversion of L-alanine and D- alanine. May also act on other amino acids	alr	-,GO:0006522,GO:0008784,GO:0009252	GO:0006522,GO:0008784,GO:0009252		5.1.1.1	ko:K01775	ko00473,ko01100,ko01502,map00473,map01100,map01502		Ala_racemase_C,Ala_racemase_N	PCLMMKII_00432	operon_234	507164:508237:+	Cytoplasmic	9.97
WP_238603212.1	PM1_RS02185		hypothetical protein	False	508240	508557		508240:508557:-												PCLMMKII_00433	operon_235	508240:508542:-	Cytoplasmic	8.96
WP_009613442.1	PM1_RS02190		diguanylate cyclase	False	508572	510449		508572:510449:-	T	Diguanylate cyclase									7TMR-DISMED2,7TMR-DISM_7TM,GGDEF	PCLMMKII_00434	operon_235	508572:510449:-	CytoplasmicMembrane	10
WP_024128120.1	PM1_RS02195	ygiQ	YgiQ family radical SAM protein	False	510673	512928	+	510673:512928:+	C	UPF0313 protein	ygiQ	-,GO:1904047	GO:1904047						DUF3362,Radical_SAM,Radical_SAM_N	PCLMMKII_00435	operon_236	510655:512928:+	Cytoplasmic	9.97
WP_009613438.1	PM1_RS02200		parallel beta-helix domain-containing protein	False	513358	514605	+	513358:514605:+	P	COG3420 Nitrous oxidase accessory protein									Beta_helix,NosD	PCLMMKII_00436	operon_237	513358:514605:+	Unknown
WP_009613437.1	PM1_RS02205		SO2930 family diheme c-type cytochrome	False	514602	515729	+	514602:515729:+	M	repeat protein		-,GO:0020037	GO:0020037						Beta_helix	PCLMMKII_00437	operon_237	514602:515729:+	Unknown
WP_009613435.1	PM1_RS02210	IV02_11925	transglutaminase family protein	False	516197	519481	+	516197:519481:+	E	transglutaminase-like	IV02_11925								Bact_transglu_N,DUF2126,Transglut_core	PCLMMKII_00438	operon_238	516197:519481:+	Cytoplasmic	9.97
WP_009613434.1	PM1_RS02215		circularly permuted type 2 ATP-grasp protein	False	519532	522030	+	519532:522030:+	S	A predicted alpha-helical domain with a conserved ER motif.									Alpha-E,CP_ATPgrasp_2	PCLMMKII_00439	operon_238	519532:522030:+	Cytoplasmic	8.96
WP_009613432.1	PM1_RS02220		transglutaminase family protein	False	522030	522959	+	522030:522959:+	E	Transglutaminase									Bact_transglu_N,Transglut_core	PCLMMKII_00440	operon_238	522030:522959:+	Cytoplasmic	9.97
WP_009613430.1	PM1_RS02225		mechanosensitive ion channel family protein	False	523599	524450	+	523599:524450:+	M	Mechanosensitive ion channel		-,GO:0008381,GO:0016020,GO:0055085	GO:0008381,GO:0016020,GO:0055085			ko:K03442			MS_channel	PCLMMKII_00441	operon_239	523599:524450:+	CytoplasmicMembrane	10
WP_009613428.1	PM1_RS02230	fimU	GspH/FimT family pseudopilin	False	524729	525193	+	524729:525193:+	NU	General Secretion Pathway protein	fimU	-,GO:0015627,GO:0015628	GO:0015627,GO:0015628			ko:K02679,ko:K08084,ko:K08085			GspH,N_methyl	PCLMMKII_00442	operon_240	524729:525193:+	CytoplasmicMembrane	9.86
WP_009613426.1	PM1_RS02235	pilV	type IV pilus modification protein PilV	False	525190	525723	+	525190:525723:+	NU	type IV pilus modification protein PilV	pilV					ko:K02671			N_methyl	PCLMMKII_00443	operon_240	525190:525723:+	Unknown
WP_009613424.1	PM1_RS02240	pilW	PilW family protein	False	525725	526483	+	525725:526483:+	NU	pilus assembly protein PilW		-,GO:0005886,GO:0043683	GO:0005886,GO:0043683			ko:K02672			N_methyl,PilW	PCLMMKII_00444	operon_240	525725:526483:+	CytoplasmicMembrane	9.82
WP_009613422.1	PM1_RS02245	pilX	pilus assembly PilX family protein	False	526480	527064	+	526480:527064:+	NU	Pilus assembly protein PilX		-,GO:0043683	GO:0043683			ko:K02673			PilX,PilX_N	PCLMMKII_00445	operon_240	526480:527064:+	Unknown
WP_009613420.1	PM1_RS02250	pilY1	pilus assembly protein	False	527074	530751	+	527074:530751:+	NU	Tfp pilus assembly protein tip-associated adhesin PilY1	pilY1	-,GO:0009297,GO:0043107	GO:0009297,GO:0043107			ko:K02674			Neisseria_PilC	PCLMMKII_00446	operon_240	527074:530751:+	OuterMembrane	9.52
WP_009613418.1	PM1_RS02255	pilE	type IV pilin protein	False	530748	531143	+	530748:531143:+	NU	Prokaryotic N-terminal methylation motif	pilE	-,GO:0016020,GO:0043683	GO:0016020,GO:0043683			ko:K02655			ComP_DUS,N_methyl	PCLMMKII_00447	operon_240	530748:531143:+	Unknown
WP_009613417.1	PM1_RS02260	yvdD	LOG family protein	False	531140	531727		531140:531727:-	S	Belongs to the LOG family	yvdD	-,GO:0009691,GO:0016799	GO:0009691,GO:0016799		3.2.2.10	ko:K06966	ko00230,ko00240,map00230,map00240		Lysine_decarbox	PCLMMKII_00448	operon_241	531140:531727:-	Cytoplasmic	8.96
WP_009613416.1	PM1_RS02265	azu	azurin	False	532102	532548	+	532102:532548:+	C	Transfers electrons from cytochrome c551 to cytochrome oxidase	azu	-,GO:0005507,GO:0009055	GO:0005507,GO:0009055						Copper-bind	PCLMMKII_00449	operon_242	532102:532548:+	Periplasmic	10
WP_009613415.1	PM1_RS02270	trhA	PAQR family membrane homeostasis protein TrhA	False	532653	533285	+	532653:533285:+	S	hemolysin iii	yqfA	GO:0005575,GO:0005623,GO:0005886,GO:0016020,GO:0019835,GO:0044464,GO:0071944	GO:0019835	GO:0005575,GO:0005623,GO:0005886,GO:0016020,GO:0044464,GO:0071944		ko:K11068			HlyIII	PCLMMKII_00450	operon_243	532653:533285:+	CytoplasmicMembrane	10
WP_009613414.1	PM1_RS02275	nadE	ammonia-dependent NAD(+) synthetase	False	534127	534954		534127:534954:-	H	Catalyzes the ATP-dependent amidation of deamido-NAD to form NAD. Uses	nadE	-,GO:0003952,GO:0004359,GO:0008795,GO:0009435	GO:0003952,GO:0004359,GO:0008795,GO:0009435		6.3.1.5	ko:K01916	ko00760,ko01100,map00760,map01100	M00115	NAD_synthase	PCLMMKII_00451	operon_244	534127:534954:-	Cytoplasmic	9.97
WP_009613413.1	PM1_RS02280	lysR	LysR family transcriptional regulator	False	535054	535950		535054:535950:-	K	transcriptional regulator		-,GO:0001216,GO:0003677,GO:0003700	GO:0001216,GO:0003677,GO:0003700						HTH_1,LysR_substrate	PCLMMKII_00452	operon_245	535054:535950:-	Cytoplasmic	9.26
WP_009613412.1	PM1_RS02285	amaB	L-piperidine-6-carboxylate dehydrogenase	False	536121	537611	+	536121:537611:+	C	belongs to the aldehyde dehydrogenase family	pcd				1.2.1.3	ko:K00128		M00135	Aldedh	PCLMMKII_00453	operon_246	536121:537611:+	Cytoplasmic	9.97
WP_009613411.1	PM1_RS02290	amaA	L-pipecolate oxidase	False	537754	539037	+	537754:539037:+	E	oxidoreductase()	puuB1	-,GO:0050031	GO:0050031						DAO	PCLMMKII_00454	operon_246	537754:539037:+	Cytoplasmic	9.26
WP_009613410.1	PM1_RS02295	livJ	branched-chain amino acid ABC transporter substrate-binding protein	False	539425	540561	+	539425:540561:+	E	With LivFGHM is involved in the high affinity leucine transport	livJ	-,GO:0015658,GO:0015803,GO:0022857,GO:0055085,GO:0140359	GO:0015658,GO:0015803,GO:0022857,GO:0055085,GO:0140359			ko:K01999	ko02010,ko02024,map02010,map02024	M00237	Peripla_BP_6	PCLMMKII_00455	operon_247	539425:540561:+	Periplasmic	9.76
WP_009613409.1	PM1_RS02300	livH	ABC transporter permease subunit	False	540705	541619	+	540705:541619:+	E	Belongs to the binding-protein-dependent transport system permease family	livH	-,GO:0016020,GO:0022857,GO:0055085	GO:0016020,GO:0022857,GO:0055085			ko:K01997	ko02010,ko02024,map02010,map02024	M00237	BPD_transp_2	PCLMMKII_00456	operon_247	540705:541619:+	CytoplasmicMembrane	10
WP_009613408.1	PM1_RS02305	livM	high-affinity branched-chain amino acid ABC transporter permease LivM	False	541622	542911	+	541622:542911:+	U	Belongs to the binding-protein-dependent transport system permease family	braE	-,GO:0015658,GO:0016020,GO:0055085	GO:0015658,GO:0016020,GO:0055085			ko:K01998	ko02010,ko02024,map02010,map02024	M00237	BPD_transp_2,DUF3382	PCLMMKII_00457	operon_247	541622:542911:+	CytoplasmicMembrane	10
WP_009613407.1	PM1_RS02310	livG	ATP-binding cassette domain-containing protein	False	542908	543780	+	542908:543780:+	E	Part of the ABC transporter complexes LivFGHMJ and LivFGHMK involved in the high-affinity transport of branched-chain amino acids	livG	-,GO:0005524	GO:0005524			ko:K01995	ko02010,ko02024,map02010,map02024	M00237	ABC_tran,BCA_ABC_TP_C	PCLMMKII_00458	operon_247	542908:543780:+	CytoplasmicMembrane	7.88
WP_009613406.1	PM1_RS02315	livF	ABC transporter ATP-binding protein	False	543777	544493	+	543777:544493:+	P	Branched-chain amino acid transport	livF	-,GO:0005524,GO:0016887,GO:0042626,GO:0140359	GO:0005524,GO:0016887,GO:0042626,GO:0140359			ko:K01996	ko02010,ko02024,map02010,map02024	M00237	ABC_tran	PCLMMKII_00459	operon_247	543777:544493:+	CytoplasmicMembrane
WP_009613405.1	PM1_RS02320	ocd	ornithine cyclodeaminase family protein	False	544572	545504	+	544572:545504:+	E	Ornithine cyclodeaminase	ocd				1.5.1.1,1.5.1.49,1.5.1.51,4.3.1.12	ko:K01750,ko:K19742,ko:K19743,ko:K21721	ko00310,ko00330,ko00960,ko01100,ko01110,ko01130,ko01230,map00310,map00330,map00960,map01100,map01110,map01130,map01230		OCD_Mu_crystall	PCLMMKII_00460	operon_248	544572:545504:+	Cytoplasmic	9.97
WP_009613404.1	PM1_RS02325	sdh	SDR family oxidoreductase	False	545862	546623	+	545862:546623:+	S	Belongs to the short-chain dehydrogenases reductases (SDR) family	sdh				1.1.1.381	ko:K16066	ko00240,ko00260,ko01100,map00240,map00260,map01100		adh_short	PCLMMKII_00461	operon_249	545862:546623:+	Cytoplasmic	9.97
WP_009613403.1	PM1_RS02330	vanR	GntR family transcriptional regulator	False	546997	547725	+	546997:547725:+	K	FCD	vanR	-,GO:0003677,GO:0003700	GO:0003677,GO:0003700			ko:K11475			FCD,GntR	PCLMMKII_00462	operon_250	546997:547725:+	Cytoplasmic	9.97
WP_009613402.1	PM1_RS02335	vanB	PDR/VanB family oxidoreductase	False	548030	548974		548030:548974:-	C	Flavodoxin reductases (Ferredoxin-NADPH reductases) family 1	vanB	-,GO:0010181,GO:0016491,GO:0046872,GO:0051537	GO:0010181,GO:0016491,GO:0046872,GO:0051537			ko:K03863	ko00627,ko01120,map00627,map01120		FAD_binding_6,Fer2,NAD_binding_1	PCLMMKII_00463	operon_251	548030:548974:-	Cytoplasmic	9.97
WP_009613400.1	PM1_RS02340	vanA	aromatic ring-hydroxylating oxygenase subunit alpha	False	549026	550084		549026:550084:-	P	COG4638 Phenylpropionate dioxygenase and related ring-hydroxylating dioxygenases, large terminal subunit	vanA	-,GO:0051537	GO:0051537		1.14.13.82	ko:K03862	ko00627,ko01120,map00627,map01120		Rieske	PCLMMKII_00464	operon_251	549026:550084:-	Cytoplasmic	8.96
WP_009613398.1	PM1_RS02345	vanK	MFS transporter	False	550421	551746	+	550421:551746:+	EGP	Major facilitator superfamily	vanK	-,GO:0022857,GO:0055085	GO:0022857,GO:0055085						MFS_1	PCLMMKII_00465	operon_252	550421:551746:+	CytoplasmicMembrane	10
WP_009613397.1	PM1_RS02350	lysR	LysR family transcriptional regulator	False	551754	552650		551754:552650:-	K	Transcriptional regulator		-,GO:0003677,GO:0003700	GO:0003677,GO:0003700						HTH_1,LysR_substrate	PCLMMKII_00466	operon_253	551754:552650:-	Cytoplasmic	9.97
WP_009613396.1	PM1_RS02355	mdlC	benzoylformate decarboxylase	False	552760	554346	+	552760:554346:+	EH	Belongs to the TPP enzyme family	mdlC	-,GO:0000287,GO:0030976	GO:0000287,GO:0030976		4.1.1.7	ko:K01576	ko00627,ko01120,map00627,map01120		TPP_enzyme_C,TPP_enzyme_M,TPP_enzyme_N	PCLMMKII_00467	operon_254	552760:554346:+	Cytoplasmic	9.26
WP_009613395.1	PM1_RS02360	pcaK	MFS transporter	False	554406	555797	+	554406:555797:+	G	transporter	pcaK	-,GO:0022857,GO:0055085	GO:0022857,GO:0055085			ko:K08195			MFS_1,MFS_4,Sugar_tr	PCLMMKII_00468	operon_254	554406:555797:+	CytoplasmicMembrane	10
WP_009613394.1	PM1_RS02365		ketopantoate reductase family protein	False	555826	556794	+	555826:556794:+	H	Catalyzes the NADPH-dependent reduction of ketopantoate into pantoic acid		-,GO:0016491	GO:0016491		1.1.1.169	ko:K00077	ko00770,ko01100,ko01110,map00770,map01100,map01110	M00119	ApbA,ApbA_C	PCLMMKII_00469	operon_254	555826:556794:+	Cytoplasmic	9.97
WP_009613393.1	PM1_RS02370	yfmT	aldehyde dehydrogenase family protein	False	556820	558295	+	556820:558295:+	C	belongs to the aldehyde dehydrogenase family	yfmT				1.2.1.3	ko:K00128		M00135	Aldedh	PCLMMKII_00470	operon_254	556820:558295:+	Cytoplasmic	9.97
WP_009613392.1	PM1_RS02375	nicP	OprD family porin	False	558392	559642	+	558392:559642:+	S	Outer membrane porin		-,GO:0006811,GO:0009279,GO:0015288,GO:0015802,GO:0019867,GO:0046930	GO:0006811,GO:0009279,GO:0015288,GO:0015802,GO:0019867,GO:0046930						OprD	PCLMMKII_00471	operon_255	558392:559642:+	OuterMembrane	10
WP_009613391.1	PM1_RS02380	ureJ	HupE/UreJ family protein	False	559917	560489		559917:560489:-	O	Urease accessory protein	ureJ					ko:K03192			HupE_UreJ	PCLMMKII_00472	operon_256	559917:560489:-	CytoplasmicMembrane	10
WP_009613390.1	PM1_RS02385	ureG	urease accessory protein UreG	False	560513	561127		560513:561127:-	KO	Facilitates the functional incorporation of the urease nickel metallocenter. This process requires GTP hydrolysis, probably effectuated by UreG	ureG	-,GO:0003924,GO:0016530,GO:0019627,GO:0046872	GO:0003924,GO:0016530,GO:0019627,GO:0046872			ko:K03189			cobW	PCLMMKII_00473	operon_256	560513:561127:-	Cytoplasmic	9.97
WP_009613389.1	PM1_RS02390	ureF	urease accessory protein UreF	False	561139	561813		561139:561813:-	O	Required for maturation of urease via the functional incorporation of the urease nickel metallocenter	ureF	-,GO:0016151	GO:0016151			ko:K03188			UreF	PCLMMKII_00474	operon_256	561139:561813:-	Unknown
WP_009613388.1	PM1_RS02395	ureE	urease accessory protein UreE	False	561810	562310		561810:562310:-	O	Involved in urease metallocenter assembly. Binds nickel. Probably functions as a nickel donor during metallocenter assembly	ureE					ko:K03187			UreE_C,UreE_N	PCLMMKII_00475	operon_256	561810:562310:-	Cytoplasmic	9.97
WP_009613387.1	PM1_RS02400	desT	TetR family transcriptional regulator	False	562798	563433		562798:563433:-	K	Represses the transcription of fabB, involved in unsaturated fatty acid (UFA) biosynthesis. By controlling UFA production, FabR directly influences the physical properties of the membrane bilayer	desT	-,GO:0003677	GO:0003677						TetR_N	PCLMMKII_00476	operon_257	562798:563433:-	Cytoplasmic	9.26
WP_009613386.1	PM1_RS02405		ferredoxin reductase	False	563581	564678	+	563581:564678:+	C	COG1018 Flavodoxin reductases (ferredoxin-NADPH reductases) family 1		-,GO:0016491,GO:0046872,GO:0051537	GO:0016491,GO:0046872,GO:0051537						FAD_binding_6,Fer2,NAD_binding_1	PCLMMKII_00477	operon_258	563581:564678:+	Cytoplasmic	9.97
WP_009613385.1	PM1_RS02410	desA3	fatty acid desaturase family protein	False	564697	565761	+	564697:565761:+	I	fatty acid desaturase	desA3	-,GO:0006633,GO:0016020,GO:0016717,GO:0046872	GO:0006633,GO:0016020,GO:0016717,GO:0046872		1.14.19.3	ko:K00508	ko00591,ko01100,map00591,map01100		FA_desaturase	PCLMMKII_00478	operon_258	564697:565761:+	Unknown
WP_009613384.1	PM1_RS02415	shlB	ShlB/FhaC/HecB family hemolysin secretion/activation protein	False	565875	567572	+	565875:567572:+	U	hemolysin	shlB	-,GO:0006811,GO:0015031,GO:0015288,GO:0046930	GO:0006811,GO:0015031,GO:0015288,GO:0046930			ko:K07326	ko05133,map05133		POTRA_2,POTRA_3,ShlB	PCLMMKII_00479	operon_259	565875:567572:+	OuterMembrane	10
WP_009613383.1	PM1_RS02420		two-partner secretion domain-containing protein	False	567601	577242	+	567601:577242:+	U	Large exoproteins involved in heme utilization or adhesion						ko:K15125	ko05133,map05133		Fil_haemagg,Fil_haemagg_2,Haemagg_act,LHH,PT-VENN	PCLMMKII_00480	operon_259	567601:577242:+	OuterMembrane	9.95
WP_152604444.1	PM1_RS02425		hypothetical protein	False	577242	577634	+	577242:577634:+															Cytoplasmic	8.96
WP_152604443.1	PM1_RS02430		hypothetical protein	False	577741	577956	+	577741:577956:+															Unknown
WP_082996267.1	PM1_RS02435	imm2	Imm2 family immunity protein	False	578413	578766	+	578413:578766:+															Unknown
WP_009613382.1	PM1_RS02440		hemagglutinin repeat-containing protein	False	578925	581543	+	578925:581543:+	U	Large exoproteins involved in heme utilization or adhesion						ko:K15125	ko05133,map05133		Fil_haemagg,Fil_haemagg_2,Haemagg_act,LHH,PT-VENN	PCLMMKII_00481	operon_260	578925:581543:+	Extracellular	9.64
WP_152604442.1	PM1_RS02445		DUF6911 family protein	False	581540	581995	+	581540:581995:+	K	Helix-turn-helix XRE-family like proteins									HTH_31				Cytoplasmic	8.96
	PM1_RS02450	norM	IS4 family transposase	True	582209	582424	+	582209:582424:+	V	Functions as a Na( ) drug antiporter	norM					ko:K03327			MatE	PCLMMKII_00482	operon_261	582209:582427:+
WP_152604441.1	PM1_RS02455		hypothetical protein	False	582664	583059	+	582664:583059:+	U	domain, Protein						ko:K15125	ko05133,map05133		DUF637,Fil_haemagg,Fil_haemagg_2,Haemagg_act,PT-VENN				Unknown
WP_173427884.1	PM1_RS02460		hypothetical protein	False	583069	583308	+	583069:583308:+															Unknown
WP_052058985.1	PM1_RS02465		hypothetical protein	False	583722	583988	+	583722:583988:+															Unknown
WP_178132472.1	PM1_RS02470		hypothetical protein	False	584409	584999	+	584409:584999:+															Cytoplasmic	8.96
WP_145923954.1	PM1_RS02475		hypothetical protein	False	585769	586176	+	585769:586176:+															Cytoplasmic	8.96
WP_152604440.1	PM1_RS02480		hypothetical protein	False	586534	586878	+	586534:586878:+															Unknown
WP_152604439.1	PM1_RS02485		hypothetical protein	False	587064	587555	+	587064:587555:+															Cytoplasmic	8.96
WP_152604438.1	PM1_RS02490		hypothetical protein	False	587691	588188	+	587691:588188:+															Unknown
WP_009613376.1	PM1_RS02495		ATP-dependent Clp protease proteolytic subunit	False	588362	590020	+	588362:590020:+	S	periplasmic protein										PCLMMKII_00484	operon_263	588362:590020:+	Unknown
WP_152604437.1	PM1_RS02500		hypothetical protein	False	590198	590617	+	590198:590617:+															CytoplasmicMembrane	10
WP_009613374.1	PM1_RS02505		BRO-N domain-containing protein	False	590799	591191		590799:591191:-	K	BRO family, N-terminal domain		-,GO:0003677	GO:0003677						Bro-N	PCLMMKII_00485	operon_264	590799:591191:-	Cytoplasmic	8.96
WP_009613372.1	PM1_RS02510		hypothetical protein	False	591601	593136		591601:593136:-												PCLMMKII_00486	operon_265	591601:593136:-	Cytoplasmic	8.96
WP_009613369.1	PM1_RS02515	csgG	CsgG/HfaB family protein	False	593714	594391	+	593714:594391:+	M	Curli production assembly transport component CsgG	csgG								CsgG	PCLMMKII_00487	operon_266	593714:594391:+	Unknown
WP_024128116.1	PM1_RS02520	Z012_10670	DUF4810 domain-containing protein	False	594422	594793	+	594422:594793:+	S	Lipoprotein	Z012_10670								DUF4810	PCLMMKII_00488	operon_266	594416:594793:+	Unknown
WP_009613365.1	PM1_RS02525	VY92_06375	DUF799 domain-containing protein	False	594793	595452	+	594793:595452:+	S	(Lipo)protein	VY92_06375								DUF799	PCLMMKII_00489	operon_266	594793:595452:+	Unknown
WP_009613362.1	PM1_RS02535		DUF6868 family protein	False	597693	597938		597693:597938:-												PCLMMKII_00491	operon_268	597693:597938:-	CytoplasmicMembrane	9.82
WP_009613359.1	PM1_RS02540		MFS transporter	False	598191	599492	+	598191:599492:+	EGP	Major facilitator superfamily		-,GO:0016020,GO:0022857,GO:0055085	GO:0016020,GO:0022857,GO:0055085						MFS_1,Sugar_tr	PCLMMKII_00492	operon_269	598191:599492:+	CytoplasmicMembrane	10
WP_009613357.1	PM1_RS02545		hypothetical protein	False	599562	600068		599562:600068:-												PCLMMKII_00493	operon_270	599562:600068:-	Unknown
WP_009613356.1	PM1_RS02550	yhjG	AsmA family protein	False	600565	602637	+	600565:602637:+	M	protein involved in outer membrane biogenesis	yhjG	GO:0005575,GO:0005623,GO:0005886,GO:0008150,GO:0016020,GO:0032386,GO:0032879,GO:0032880,GO:0033157,GO:0044464,GO:0050789,GO:0051049,GO:0051223,GO:0060341,GO:0065007,GO:0070201,GO:0071944,GO:0090087,GO:0090313,GO:1903533,GO:1903827,GO:1905475		GO:0005575,GO:0005623,GO:0005886,GO:0008150,GO:0016020,GO:0032386,GO:0032879,GO:0032880,GO:0033157,GO:0044464,GO:0050789,GO:0051049,GO:0051223,GO:0060341,GO:0065007,GO:0070201,GO:0071944,GO:0090087,GO:0090313,GO:1903533,GO:1903827,GO:1905475		ko:K07290			AsmA	PCLMMKII_00494	operon_271	600565:602637:+	Unknown
WP_009613354.1	PM1_RS02555		GyrI-like domain-containing protein	False	602639	603094		602639:603094:-	K	glyoxalase III activity		-,GO:0005488	GO:0005488			ko:K13653			Cass2,GyrI-like,HTH_18,MerR_1	PCLMMKII_00495	operon_272	602639:603094:-	Cytoplasmic	9.26
WP_009613353.1	PM1_RS02560	osmB	hypothetical protein	False	603207	603461	+	603207:603461:+	S	COG3668 Plasmid stabilization system protein	osmB								Rho_N	PCLMMKII_00496	operon_273	603207:603461:+	Unknown
WP_009613351.1	PM1_RS02565	osmE	osmotically-inducible lipoprotein OsmE	False	603478	603828		603478:603828:-	J	activator of ntr-like gene protein	osmE	GO:0006950,GO:0006970,GO:0008150,GO:0009628,GO:0019867,GO:0050896	GO:0019867	GO:0006950,GO:0006970,GO:0008150,GO:0009628,GO:0050896		ko:K04064			SmpA_OmlA	PCLMMKII_00497	operon_274	603478:603828:-	Unknown
WP_009613350.1	PM1_RS02570	yegD	Hsp70 family protein	False	604650	605915		604650:605915:-	O	Belongs to the heat shock protein 70 family	yegD	-,GO:0000166,GO:0005524,GO:0140662	GO:0000166,GO:0005524,GO:0140662			ko:K04046			HSP70	PCLMMKII_00498	operon_275	604650:605915:-	Cytoplasmic	9.97
WP_009613347.1	PM1_RS02575	bcpA	isocitrate lyase/PEP mutase family protein	False	606133	606996	+	606133:606996:+	H	Catalyzes the decarboxylation of oxaloacetate into pyruvate. Seems to play a role in maintaining cellular concentrations of bicarbonate and pyruvate	bcpA	GO:0003674,GO:0003824,GO:0006091,GO:0006113,GO:0008150,GO:0008152,GO:0008807,GO:0009058,GO:0009987,GO:0015980,GO:0016740,GO:0016772,GO:0016780,GO:0016999,GO:0017000,GO:0017144,GO:0044237,GO:0044249,GO:0046872,GO:0055114	GO:0003824,GO:0046872	GO:0003674,GO:0003824,GO:0006091,GO:0006113,GO:0008150,GO:0008152,GO:0008807,GO:0009058,GO:0009987,GO:0015980,GO:0016740,GO:0016772,GO:0016780,GO:0016999,GO:0017000,GO:0017144,GO:0044237,GO:0044249,GO:0055114	4.1.1.3	ko:K01003	ko00620,ko01100,map00620,map01100		PEP_mutase	PCLMMKII_00499	operon_276	606133:606996:+	Cytoplasmic	9.97
WP_009613345.1	PM1_RS02580		hypothetical protein	False	607003	607659		607003:607659:-												PCLMMKII_00500	operon_277	607003:607659:-	Unknown
WP_009613343.1	PM1_RS02585		hypothetical protein	False	607759	608430		607759:608430:-												PCLMMKII_00501	operon_278	607759:608430:-	Unknown
WP_009613342.1	PM1_RS02590	ybiI	DksA/TraR family C4-type zinc finger protein	False	608587	608850	+	608587:608850:+	T	DnaK suppressor protein	ybiI	-,GO:0008270	GO:0008270						zf-dskA_traR	PCLMMKII_00502	operon_279	608587:608850:+	Unknown
WP_009613339.1	PM1_RS02595		substrate-binding protein	False	608857	610104		608857:610104:-	E	COG0683 ABC-type branched-chain amino acid transport systems, periplasmic component									Peripla_BP_6	PCLMMKII_00503	operon_280	608857:610104:-	Periplasmic	9.76
WP_009613337.1	PM1_RS02600	ureC	urease subunit alpha	False	610884	612584		610884:612584:-	E	Belongs to the metallo-dependent hydrolases superfamily. Urease alpha subunit family	ureC	-,GO:0009039,GO:0016151,GO:0019627	GO:0009039,GO:0016151,GO:0019627		3.5.1.5	ko:K01428	ko00220,ko00230,ko00791,ko01100,ko01120,ko05120,map00220,map00230,map00791,map01100,map01120,map05120		Amidohydro_1,Urease_alpha,Urease_beta	PCLMMKII_00504	operon_281	610884:612584:-	Cytoplasmic	9.97
WP_009613335.1	PM1_RS02605	ureB	urease subunit beta	False	612694	612999		612694:612999:-	E	Belongs to the urease beta subunit family	ureB	GO:0003674,GO:0003824,GO:0006807,GO:0008150,GO:0008152,GO:0009039,GO:0016787,GO:0016810,GO:0016811,GO:0035550,GO:0043419	GO:0035550,GO:0043419	GO:0003674,GO:0003824,GO:0006807,GO:0008150,GO:0008152,GO:0009039,GO:0016787,GO:0016810,GO:0016811	3.5.1.5	ko:K01429	ko00220,ko00230,ko00791,ko01100,ko01120,map00220,map00230,map00791,map01100,map01120		Urease_beta	PCLMMKII_00505	operon_281	612694:612999:-	Cytoplasmic	9.26
WP_009613332.1	PM1_RS02610	yncA	GNAT family N-acetyltransferase	False	613156	613662		613156:613662:-	M	acetyltransferase	yncA				2.3.1.183	ko:K03823	ko00440,ko01130,map00440,map01130		Acetyltransf_1,Acetyltransf_4	PCLMMKII_00506	operon_282	613156:613662:-	Unknown
WP_009613330.1	PM1_RS02615	ureA	urease subunit gamma	False	613706	614008		613706:614008:-	E	Belongs to the urease gamma subunit family	ureA	-,GO:0009039,GO:0016151,GO:0043419	GO:0009039,GO:0016151,GO:0043419		3.5.1.5	ko:K01430	ko00220,ko00230,ko00791,ko01100,ko01120,map00220,map00230,map00791,map01100,map01120		Urease_gamma	PCLMMKII_00507	operon_282	613706:614008:-	Cytoplasmic	9.26
WP_009613328.1	PM1_RS02620	ureD	urease accessory protein UreD	False	614010	614843		614010:614843:-	O	Required for maturation of urease via the functional incorporation of the urease nickel metallocenter	ureD	-,GO:0008152,GO:0016151	GO:0008152,GO:0016151			ko:K03190			UreD	PCLMMKII_00508	operon_282	614010:614843:-	Cytoplasmic	9.97
WP_009613326.1	PM1_RS02625	urtE	urea ABC transporter ATP-binding subunit UrtE	False	615165	615863		615165:615863:-	E	ABC transporter ATP-binding protein	urtE	-,GO:0005524,GO:0009898,GO:0015840,GO:0033221,GO:0055052	GO:0005524,GO:0009898,GO:0015840,GO:0033221,GO:0055052			ko:K11963	ko02010,map02010	M00323	ABC_tran	PCLMMKII_00509	operon_283	615165:615863:-	CytoplasmicMembrane	9.99
WP_009613323.1	PM1_RS02630	urtD	urea ABC transporter ATP-binding protein UrtD	False	616250	617095		616250:617095:-	E	abc transporter atp-binding protein	urtD	-,GO:0005524,GO:0009898,GO:0015840,GO:0033221,GO:0055052	GO:0005524,GO:0009898,GO:0015840,GO:0033221,GO:0055052			ko:K11962	ko02010,map02010	M00323	ABC_tran,BCA_ABC_TP_C	PCLMMKII_00510	operon_283	616250:617095:-	Cytoplasmic
WP_009613321.1	PM1_RS02635	urtC	urea ABC transporter permease subunit UrtC	False	617092	618171		617092:618171:-	E	Belongs to the binding-protein-dependent transport system permease family	urtC	-,GO:0005886,GO:0015840,GO:0033221,GO:0055052	GO:0005886,GO:0015840,GO:0033221,GO:0055052			ko:K01998,ko:K11961	ko02010,ko02024,map02010,map02024	M00237,M00323	BPD_transp_2	PCLMMKII_00511	operon_283	617092:618171:-	CytoplasmicMembrane	10
WP_009613318.1	PM1_RS02640	urtB	urea ABC transporter permease subunit UrtB	False	618308	619897		618308:619897:-	E	Belongs to the binding-protein-dependent transport system permease family	urtB	-,GO:0005886,GO:0015840,GO:0033221,GO:0055052	GO:0005886,GO:0015840,GO:0033221,GO:0055052			ko:K11960	ko02010,map02010	M00323	BPD_transp_2,HEAT_2	PCLMMKII_00512	operon_283	618308:619897:-	CytoplasmicMembrane	10
WP_009613316.1	PM1_RS02645	urtA	urea ABC transporter substrate-binding protein	False	620021	621271		620021:621271:-	E	COG0683 ABC-type branched-chain amino acid transport systems, periplasmic component	urtA	-,GO:0015840,GO:0030288,GO:0033219,GO:0033221,GO:0055052	GO:0015840,GO:0030288,GO:0033219,GO:0033221,GO:0055052			ko:K11959	ko02010,map02010	M00323	Peripla_BP_5	PCLMMKII_00513	operon_283	620021:621271:-	Unknown
WP_009613314.1	PM1_RS02650	IV02_12955	MarC family protein	False	621545	622141		621545:622141:-	U	UPF0056 membrane protein	IV02_12955	-,GO:0016020	GO:0016020			ko:K05595			MarC	PCLMMKII_00514	operon_284	621545:622141:-	CytoplasmicMembrane	10
WP_009613312.1	PM1_RS02655	retS	hybrid sensor histidine kinase/response regulator	False	622671	625475		622671:625475:-	T	Histidine kinase	retS	-,GO:0000160	GO:0000160			ko:K20972	ko02025,map02025		7TMR-DISMED2,7TMR-DISM_7TM,HATPase_c,HisKA,Response_reg	PCLMMKII_00515	operon_285	622671:625475:-	CytoplasmicMembrane	10
WP_009613310.1	PM1_RS02660	purD	phosphoribosylamine--glycine ligase	False	625623	626912		625623:626912:-	F	Belongs to the GARS family	purD		GO:0004637,GO:0009113		6.3.2.6,6.3.4.13	ko:K01945,ko:K13713	ko00230,ko01100,ko01110,ko01130,map00230,map01100,map01110,map01130	M00048	GARS_A,GARS_C,GARS_N	PCLMMKII_00516	operon_286	625623:626912:-	Cytoplasmic	9.97
WP_009613308.1	PM1_RS02665	purH	bifunctional phosphoribosylaminoimidazolecarboxamide formyltransferase/IMP cyclohydrolase	False	627003	628610		627003:628610:-	F	bifunctional purine biosynthesis protein purh	purH		GO:0003824,GO:0003937,GO:0004643,GO:0006164,GO:0006189		2.1.2.3,3.5.4.10	ko:K00602	ko00230,ko00670,ko01100,ko01110,ko01130,ko01523,map00230,map00670,map01100,map01110,map01130,map01523	M00048	AICARFT_IMPCHas,MGS	PCLMMKII_00517	operon_286	627003:628610:-	Cytoplasmic	9.97
WP_009613305.1	PM1_RS02670	fis	DNA-binding transcriptional regulator Fis	False	628708	629028		628708:629028:-	K	Activates ribosomal RNA transcription. Plays a direct role in upstream activation of rRNA promoters	fis					ko:K03557	ko05111,map05111		HTH_8	PCLMMKII_00518	operon_286	628708:629028:-	Cytoplasmic	9.97
WP_009613304.1	PM1_RS02675	dusB	tRNA dihydrouridine synthase DusB	False	629025	630023		629025:630023:-	J	Catalyzes the synthesis of 5,6-dihydrouridine (D), a modified base found in the D-loop of most tRNAs, via the reduction of the C5-C6 double bond in target uridines	dusB		GO:0008033,GO:0017150,GO:0050660			ko:K05540			Dus	PCLMMKII_00519	operon_286	629025:630023:-	Cytoplasmic	9.97
WP_009613302.1	PM1_RS02680		DUF3426 domain-containing protein	False	630251	631756		630251:631756:-	S	Mj0042 family finger-like									DUF3426,zinc_ribbon_4,zinc_ribbon_5	PCLMMKII_00520	operon_287	630251:631756:-	Unknown
WP_009613301.1	PM1_RS02685	prmA	50S ribosomal protein L11 methyltransferase	False	631832	632710		631832:632710:-	J	Ribosomal protein L11 methyltransferase	prmA		GO:0008757,GO:0036211			ko:K02687			PrmA	PCLMMKII_00521	operon_287	631832:632710:-	Cytoplasmic	9.97
WP_009613299.1	PM1_RS02690	accC	acetyl-CoA carboxylase biotin carboxylase subunit	False	632819	634165		632819:634165:-	I	An AccC homodimer forms the biotin carboxylase subunit of the acetyl CoA carboxylase, an enzyme that catalyzes the formation of malonyl-CoA, which in turn controls the rate of fatty acid metabolism	accC		GO:0004075,GO:0009317,GO:0016874		6.3.4.14,6.4.1.2	ko:K01961	ko00061,ko00620,ko00640,ko00720,ko01100,ko01110,ko01120,ko01130,ko01200,ko01212,map00061,map00620,map00640,map00720,map01100,map01110,map01120,map01130,map01200,map01212	M00082,M00376	Biotin_carb_C,Biotin_carb_N,CPSase_L_D2	PCLMMKII_00522	operon_288	632819:634165:-	Cytoplasmic	9.97
WP_009613297.1	PM1_RS02695	accB	acetyl-CoA carboxylase biotin carboxyl carrier protein	False	634183	634653		634183:634653:-	I	first, biotin carboxylase catalyzes the carboxylation of the carrier protein and then the transcarboxylase transfers the carboxyl group to form malonyl-CoA	accB		GO:0003989,GO:0006633,GO:0009317			ko:K02160	ko00061,ko00620,ko00640,ko00720,ko01100,ko01110,ko01120,ko01130,ko01200,ko01212,map00061,map00620,map00640,map00720,map01100,map01110,map01120,map01130,map01200,map01212	M00082,M00376	Biotin_lipoyl	PCLMMKII_00523	operon_288	634183:634653:-	Unknown
WP_009613296.1	PM1_RS02700	aroQ	type II 3-dehydroquinate dehydratase	False	634679	635122		634679:635122:-	E	Catalyzes a trans-dehydration via an enolate intermediate	aroQ	-,GO:0003855,GO:0009423	GO:0003855,GO:0009423		4.2.1.10	ko:K03786	ko00400,ko01100,ko01110,ko01130,ko01230,map00400,map01100,map01110,map01130,map01230	M00022	DHquinase_II	PCLMMKII_00524	operon_288	634679:635122:-	Cytoplasmic	9.26
WP_009613294.1	PM1_RS02705	dsbD	protein-disulfide reductase DsbD	False	635264	637120		635264:637120:-	CO		dsbD	-,GO:0047134	GO:0047134		1.8.1.8	ko:K04084			DsbC,DsbD,Thioredoxin_7	PCLMMKII_00525	operon_289	635264:637120:-	CytoplasmicMembrane	10
WP_009613292.1	PM1_RS02710		GGDEF domain-containing protein	False	637504	639117		637504:639117:-	T	COG3706 Response regulator containing a CheY-like receiver domain and a GGDEF domain		-,GO:0009966,GO:0009975	GO:0009966,GO:0009975						GGDEF,HDOD,Response_reg	PCLMMKII_00526	operon_290	637504:639117:-	Cytoplasmic	9.97
WP_024128112.1	PM1_RS02715		DUF2333 family protein	False	639367	640434	+	639367:640434:+	S	protein conserved in bacteria									DUF2333				OuterMembrane	9.49
WP_009613289.1	PM1_RS02720	yfcD	NUDIX hydrolase	False	640434	640973	+	640434:640973:+	L	NUDIX hydrolase	yfcD	-,GO:0009132,GO:0016817,GO:0046872	GO:0009132,GO:0016817,GO:0046872						NUDIX	PCLMMKII_00528	operon_291	640434:640973:+	Unknown
WP_024128111.1	PM1_RS02725	yciH	translation initiation factor Sui1	False	641485	641856	+	641485:641856:+	J	Translation Initiation Factor	yciH		GO:0003743,GO:0006413			ko:K03113	ko03013,map03013		SUI1				Cytoplasmic	8.96
WP_009613284.1	PM1_RS02730	speA	arginine decarboxylase	False	642089	644002	+	642089:644002:+	H	Catalyzes the biosynthesis of agmatine from arginine	speA		GO:0006527,GO:0008295,GO:0008792		4.1.1.19	ko:K01585	ko00330,ko01100,map00330,map01100	M00133	Orn_Arg_deC_N	PCLMMKII_00530	operon_293	642089:644002:+	Unknown
WP_009613282.1	PM1_RS02735	pdxR	MocR-like pyridoxine biosynthesis transcription factor PdxR	False	644147	645565		644147:645565:-	K	Transcriptional regulators containing a DNA-binding HTH domain and an aminotransferase domain (MocR family) and their eukaryotic orthologs	gabR_2	-,GO:0042823,GO:0070279,GO:2000142	GO:0042823,GO:0070279,GO:2000142			ko:K00375,ko:K05825	ko00300,ko01100,ko01130,ko01210,map00300,map01100,map01130,map01210		Aminotran_1_2,GntR	PCLMMKII_00531	operon_294	644147:645565:-	Cytoplasmic	9.97
WP_009613281.1	PM1_RS02740	cbpA	curved DNA-binding protein	False	645691	646641	+	645691:646641:+	O	displays overlapping activities with DnaJ, but functions under different conditions, probably acting as a molecular chaperone in an adaptive response to environmental stresses other than heat shock. Lacks autonomous chaperone activity	cbpA	GO:0003674,GO:0003676,GO:0003677,GO:0003681,GO:0005488,GO:0006457,GO:0051082,GO:0097159,GO:1901363	GO:0006457,GO:0051082	GO:0003674,GO:0003676,GO:0003677,GO:0003681,GO:0005488,GO:0097159,GO:1901363		ko:K05516			DnaJ,DnaJ_C	PCLMMKII_00532	operon_295	645691:646641:+	Cytoplasmic	9.97
WP_009613279.1	PM1_RS02745	cbpM	chaperone modulator CbpM	False	646638	646940	+	646638:646940:+	K	MerR HTH family regulatory protein	cbpM					ko:K18997			MerR_2	PCLMMKII_00533	operon_295	646638:646940:+	Cytoplasmic	8.96
WP_009613278.1	PM1_RS02750	yieF	NADPH-dependent FMN reductase	False	647874	648434		647874:648434:-	S	NAD(P)H-dependent FMN reductase	yieF	-,GO:0008752,GO:0008753,GO:0010181,GO:0016491,GO:0050136,GO:0052873	GO:0008752,GO:0008753,GO:0010181,GO:0016491,GO:0050136,GO:0052873			ko:K19784			FMN_red	PCLMMKII_00534	operon_296	647874:648434:-	Cytoplasmic	9.26
WP_009613277.1	PM1_RS02755		NAD-dependent epimerase/dehydratase family protein	False	648620	649363	+	648620:649363:+	GM	ADP-glyceromanno-heptose 6-epimerase activity		-,GO:0016491,GO:0051287,GO:0070403	GO:0016491,GO:0051287,GO:0070403						Epimerase,NAD_binding_10	PCLMMKII_00535	operon_297	648620:649363:+	Unknown
WP_009613276.1	PM1_RS02760	nhoA	arylamine N-acetyltransferase family protein	False	649360	650193	+	649360:650193:+	Q	Belongs to the arylamine N-acetyltransferase family	nhoA	GO:0003674,GO:0003824,GO:0004060,GO:0008080,GO:0008374,GO:0016407,GO:0016410,GO:0016413,GO:0016740,GO:0016746,GO:0016747,GO:0046990	GO:0016407	GO:0003674,GO:0003824,GO:0004060,GO:0008080,GO:0008374,GO:0016407,GO:0016410,GO:0016413,GO:0016740,GO:0016746,GO:0016747,GO:0046990	2.3.1.118	ko:K00675			Acetyltransf_2	PCLMMKII_00536	operon_297	649360:650193:+	Cytoplasmic	9.97
WP_009613275.1	PM1_RS02765		DUF2214 family protein	False	650190	650648		650190:650648:-	S	Membrane						ko:K08983			DUF2214	PCLMMKII_00537	operon_298	650190:650648:-	CytoplasmicMembrane	10
WP_009613274.1	PM1_RS02770	dinF	MATE family efflux transporter	False	650761	652110		650761:652110:-	V	COG0534 Na -driven multidrug efflux pump	dinF	GO:0005575,GO:0005623,GO:0005886,GO:0006855,GO:0016020,GO:0042910,GO:0044464,GO:0071944	GO:0006855,GO:0016020,GO:0042910	GO:0005575,GO:0005623,GO:0005886,GO:0016020,GO:0044464,GO:0071944		ko:K03327			MatE	PCLMMKII_00538	operon_299	650761:652110:-	CytoplasmicMembrane	10
WP_009613273.1	PM1_RS02775	IV02_27370	YkgJ family cysteine cluster protein	False	652163	652600		652163:652600:-	S	Fe-S-cluster oxidoreductase	IV02_27370	-,GO:0046872,GO:0051536	GO:0046872,GO:0051536			ko:K06940			CxxCxxCC	PCLMMKII_00539	operon_300	652163:652600:-	Cytoplasmic	9.97
WP_009613272.1	PM1_RS02780		DUF1835 domain-containing protein	False	652647	653891		652647:653891:-	S	Domain of unknown function (DUF1835)									DUF1835	PCLMMKII_00540	operon_300	652647:653891:-	Cytoplasmic	8.96
WP_009613271.1	PM1_RS02785		DMT family transporter	False	654047	654496		654047:654496:-	S	protein conserved in bacteria		-,GO:0005215,GO:0016020,GO:0022857,GO:0055085	GO:0005215,GO:0016020,GO:0022857,GO:0055085			ko:K09936	ko02024,map02024		DMT_YdcZ	PCLMMKII_00541	operon_301	654047:654496:-	CytoplasmicMembrane	10
WP_009613270.1	PM1_RS02790		hypothetical protein	False	654586	655020	+	654586:655020:+	S	polyketide cyclase									Polyketide_cyc2	PCLMMKII_00542	operon_302	654586:655020:+	Unknown
WP_009613269.1	PM1_RS02795	higA	HigA family addiction module antitoxin	False	655267	655554		655267:655554:-	K	plasmid maintenance system antidote protein		-,GO:0003677	GO:0003677			ko:K21498			HTH_3	PCLMMKII_00543	operon_303	655267:655554:-	Unknown
WP_009613268.1	PM1_RS02800		type II toxin-antitoxin system RelE/ParE family toxin	False	655569	655847		655569:655847:-	S	Plasmid maintenance system killer						ko:K07334			HigB-like_toxin	PCLMMKII_00544	operon_303	655569:655847:-	Unknown
WP_009613267.1	PM1_RS02805	fadH	NADPH-dependent 2,4-dienoyl-CoA reductase	False	656173	658200		656173:658200:-	C	COG1902 NADH flavin oxidoreductases, Old Yellow Enzyme family	fadH	-,GO:0010181,GO:0016491	GO:0010181,GO:0016491		1.3.1.34	ko:K00219			Oxidored_FMN,Pyr_redox_2	PCLMMKII_00545	operon_304	656173:658200:-	Cytoplasmic	9.97
WP_009613266.1	PM1_RS02810		hypothetical protein	False	658398	658592	+	658398:658592:+												PCLMMKII_00546	operon_305	658398:658592:+	Unknown
WP_150131470.1	PM1_RS02815	fdnG	formate dehydrogenase-N subunit alpha	False	658763	661858	+	658763:661858:+	C	Molydopterin dinucleotide binding domain	fdoG	-,GO:0008863,GO:0009055,GO:0009326,GO:0015942,GO:0043546,GO:0047111	GO:0008863,GO:0009055,GO:0009326,GO:0015942,GO:0043546,GO:0047111		1.17.1.9	ko:K00123	ko00630,ko00680,ko01100,ko01120,ko01200,map00630,map00680,map01100,map01120,map01200		Molybdop_Fe4S4,Molybdopterin,Molydop_binding				Periplasmic	9.76
WP_009613256.1	PM1_RS02820	fdxH	formate dehydrogenase subunit beta	False	661855	662787	+	661855:662787:+	C	formate dehydrogenase	fdxH	-,GO:0008863,GO:0015944,GO:0016020,GO:0051539	GO:0008863,GO:0015944,GO:0016020,GO:0051539			ko:K00124	ko00630,ko00680,ko01100,ko01120,ko01200,map00630,map00680,map01100,map01120,map01200		Fer4_11,Fer4_4,Fer4_7,Form-deh_trans	PCLMMKII_00549	operon_306	661855:662787:+	CytoplasmicMembrane	7.88
WP_009613255.1	PM1_RS02825	fdoI	formate dehydrogenase subunit gamma	False	662869	663495	+	662869:663495:+	C	formate dehydrogenase	fdoI	-,GO:0008863,GO:0009055,GO:0009061,GO:0009326	GO:0008863,GO:0009055,GO:0009061,GO:0009326			ko:K00127	ko00630,ko00680,ko01100,ko01120,ko01200,map00630,map00680,map01100,map01120,map01200		Ni_hydr_CYTB	PCLMMKII_00550	operon_306	662869:663495:+	CytoplasmicMembrane	10
WP_009613254.1	PM1_RS02830	fdhE	formate dehydrogenase accessory protein FdhE	False	663681	664613	+	663681:664613:+	O	Necessary for formate dehydrogenase activity	fdhE					ko:K02380			FdhE	PCLMMKII_00551	operon_306	663681:664613:+	Cytoplasmic	9.97
WP_009613252.1	PM1_RS02835	selA	L-seryl-tRNA(Sec) selenium transferase	False	664709	666115	+	664709:666115:+	J	Converts seryl-tRNA(Sec) to selenocysteinyl-tRNA(Sec) required for selenoprotein biosynthesis	selA		GO:0001514,GO:0004125,GO:0005737		2.9.1.1	ko:K01042	ko00450,ko00970,map00450,map00970		Se-cys_synth_N,SelA	PCLMMKII_00552	operon_306	664709:666115:+	Cytoplasmic	9.97
WP_009613251.1	PM1_RS02840	selB	selenocysteine-specific translation elongation factor	False	666112	668037	+	666112:668037:+	J	Translation elongation factor	selB		GO:0001514,GO:0003723,GO:0003746,GO:0003924,GO:0005525,GO:0005737			ko:K03833			GTP_EFTU,GTP_EFTU_D2,SelB-wing_2,SelB-wing_3	PCLMMKII_00553	operon_306	666112:668037:+	Cytoplasmic	9.97
WP_024128108.1	PM1_RS02850		hypothetical protein	False	668250	668507		668250:668507:-												PCLMMKII_00555	operon_308	668250:668519:-	Unknown
WP_024128107.1	PM1_RS02855		hypothetical protein	False	668688	668984	+	668688:668984:+	K	sequence-specific DNA binding									HTH_19,HTH_3,HTH_31				Unknown
WP_009613249.1	PM1_RS02860	cspC	excalibur calcium-binding domain-containing protein	False	669110	669439		669110:669439:-	K	PFAM Excalibur calcium-binding domain	cspC	-,GO:0005509	GO:0005509						CSD,Excalibur	PCLMMKII_00556	operon_309	669110:669439:-	Unknown
WP_009613248.1	PM1_RS02865	yqkA	GrpB family protein	False	669572	670168		669572:670168:-	K	GrpB protein	yqkA								GrpB	PCLMMKII_00557	operon_310	669572:670168:-	Cytoplasmic	9.26
WP_009613247.1	PM1_RS02870		hypothetical protein	False	670233	670409		670233:670409:-	K	transcriptional regulators containing the CopG Arc MetJ DNA-binding domain						ko:K07746			ParD_antitoxin	PCLMMKII_00558	operon_311	670233:670409:-	Unknown
WP_009613246.1	PM1_RS02875	ddpX	M15 family metallopeptidase	False	670580	671254		670580:671254:-	M	Catalyzes hydrolysis of the D-alanyl-D-alanine dipeptide	ddpX				3.4.13.22	ko:K08641	ko01502,ko02020,map01502,map02020	M00651	Peptidase_M15	PCLMMKII_00559	operon_312	670580:671254:-	Unknown
WP_009613245.1	PM1_RS02880		methyl-accepting chemotaxis protein	False	671446	673071	+	671446:673071:+	NT	chemotaxis, protein		-,GO:0006935	GO:0006935			ko:K03406	ko02020,ko02030,map02020,map02030		4HB_MCP_1,HAMP,MCPsignal,TarH	PCLMMKII_00560	operon_313	671446:673071:+	Unknown
WP_009613244.1	PM1_RS02885		hypothetical protein	False	673079	673285		673079:673285:-												PCLMMKII_00561	operon_314	673079:673285:-	Unknown
WP_009613242.1	PM1_RS02890		glycine cleavage system protein H	False	673358	673822		673358:673822:-	E	The glycine cleavage system catalyzes the degradation of glycine. The H protein shuttles the methylamine group of glycine from the P protein to the T protein		-,GO:0005960,GO:0009249,GO:0019464	GO:0005960,GO:0009249,GO:0019464			ko:K02437	ko00260,ko00630,ko01100,ko01110,ko01130,ko01200,map00260,map00630,map01100,map01110,map01130,map01200	M00532	GCV_H	PCLMMKII_00562	operon_315	673358:673822:-	Unknown
WP_009613240.1	PM1_RS02895	dsrE	DsrE family protein	False	673819	674193		673819:674193:-	S	DsrE/DsrF-like family						ko:K07092			DrsE	PCLMMKII_00563	operon_315	673819:674193:-	Unknown
WP_009613238.1	PM1_RS02900	yhhY	GNAT family N-acetyltransferase	False	674180	674665		674180:674665:-	K	acetyltransferase	yhhY					ko:K03825			Acetyltransf_1	PCLMMKII_00564	operon_315	674180:674665:-	Unknown
WP_009613236.1	PM1_RS02905		DUF4136 domain-containing protein	False	674662	675225		674662:675225:-	S	Domain of unknown function (DUF4136)									DUF4136	PCLMMKII_00565	operon_315	674662:675225:-	Unknown
WP_009613234.1	PM1_RS02910		DUF4136 domain-containing protein	False	675346	675936		675346:675936:-	S	Domain of unknown function (DUF4136)									DUF4136	PCLMMKII_00566	operon_315	675346:675936:-	Unknown
WP_009613232.1	PM1_RS02915	cmoM	methyltransferase	False	675995	676747		675995:676747:-	J	Catalyzes the methylation of 5-carboxymethoxyuridine (cmo5U) to form 5-methoxycarbonylmethoxyuridine (mcmo5U) at position 34 in tRNAs	cmoM					ko:K06219			Methyltransf_11,Methyltransf_23,Methyltransf_25,Methyltransf_31	PCLMMKII_00567	operon_316	675995:676747:-	Cytoplasmic	9.97
WP_009613230.1	PM1_RS02920		MazG-like family protein	False	676740	677048		676740:677048:-	S	Pyrophosphatase		-,GO:0009143,GO:0047429	GO:0009143,GO:0047429						MazG-like	PCLMMKII_00568	operon_316	676740:677048:-	Cytoplasmic	9.97
WP_009613228.1	PM1_RS02925		MaoC family dehydratase	False	677097	677954		677097:677954:-	I	Acyl dehydratase		-,GO:0016829	GO:0016829						MaoC_dehydratas	PCLMMKII_00569	operon_316	677097:677954:-	Unknown
WP_009613226.1	PM1_RS02930	araC	AraC family transcriptional regulator	False	678167	679159	+	678167:679159:+	K	transcriptional regulator		-,GO:0003677,GO:0003700,GO:0006355	GO:0003677,GO:0003700,GO:0006355						Arabinose_bd,HTH_18	PCLMMKII_00570	operon_317	678167:679159:+	Cytoplasmic	9.97
WP_009613223.1	PM1_RS02935	fabG	3-oxoacyl-ACP reductase	False	679556	680911		679556:680911:-	IQ	COG1028 Dehydrogenases with different specificities (related to short-chain alcohol dehydrogenases)	fabG	-,GO:0016491	GO:0016491		1.1.1.100	ko:K00059	ko00061,ko00333,ko00780,ko01040,ko01100,ko01130,ko01212,map00061,map00333,map00780,map01040,map01100,map01130,map01212	M00083,M00572	adh_short_C2	PCLMMKII_00571	operon_318	679556:680911:-	Cytoplasmic	9.26
WP_009613221.1	PM1_RS02940	fadI	acetyl-CoA C-acetyltransferase	False	681079	682359	+	681079:682359:+	I	Catalyzes the final step of fatty acid oxidation in which acetyl-CoA is released and the CoA ester of a fatty acid two carbons shorter is formed	fadI	-,GO:0016746	GO:0016746		2.3.1.9	ko:K00626		M00088,M00095,M00373,M00374,M00375	Thiolase_C,Thiolase_N	PCLMMKII_00572	operon_319	681079:682359:+	Cytoplasmic	9.97
WP_009613218.1	PM1_RS02945	asnC	Lrp/AsnC family transcriptional regulator	False	682810	683256		682810:683256:-	K	AsnC family transcriptional regulator		-,GO:0043565	GO:0043565			ko:K03719			AsnC_trans_reg,HTH_AsnC-type	PCLMMKII_00573	operon_320	682810:683256:-	Cytoplasmic	9.97
WP_024128105.1	PM1_RS02950	yedA	drug/metabolite exporter YedA	False	683424	684311	+	683424:684311:+	EG	of the drug metabolite transporter (DMT) superfamily	yedA	GO:0003674,GO:0005215,GO:0005575,GO:0005623,GO:0005886,GO:0006810,GO:0008150,GO:0016020,GO:0022857,GO:0044464,GO:0051179,GO:0051234,GO:0055085,GO:0071944	GO:0016020	GO:0003674,GO:0005215,GO:0005575,GO:0005623,GO:0005886,GO:0006810,GO:0008150,GO:0016020,GO:0022857,GO:0044464,GO:0051179,GO:0051234,GO:0055085,GO:0071944					EamA	PCLMMKII_00574	operon_321	683409:684311:+	CytoplasmicMembrane	10
WP_009613214.1	PM1_RS02955		hypothetical protein	False	684318	684569		684318:684569:-												PCLMMKII_00575	operon_322	684318:684569:-	Unknown
WP_009613212.1	PM1_RS02960		rhodanese-related sulfurtransferase	False	684690	686273		684690:686273:-	P	sulfurtransferase		-,GO:0016783	GO:0016783						Rhodanese	PCLMMKII_00576	operon_323	684690:686273:-	Unknown
WP_009613210.1	PM1_RS02965		3-mercaptopropionate dioxygenase	False	686270	686875		686270:686875:-	S	Cysteine dioxygenase type I									CDO_I	PCLMMKII_00577	operon_323	686270:686875:-	Cytoplasmic	9.26
WP_009613208.1	PM1_RS02970		LysR family transcriptional regulator	False	686989	687885	+	686989:687885:+	K	Transcriptional regulator		-,GO:0003677,GO:0003700,GO:0006355	GO:0003677,GO:0003700,GO:0006355						HTH_1,LysR_substrate	PCLMMKII_00578	operon_324	686989:687885:+	Cytoplasmic	9.97
WP_084229635.1	PM1_RS02975		LLM class flavin-dependent oxidoreductase	False	688403	689470	+	688403:689470:+	C	Luciferase-like monooxygenase		-,GO:0010181,GO:0016491	GO:0010181,GO:0016491		1.14.14.5	ko:K04091	ko00920,map00920		Bac_luciferase	PCLMMKII_00579	operon_325	688382:689470:+	Cytoplasmic	9.97
WP_009613204.1	PM1_RS02980		ABC transporter substrate-binding protein	False	689483	690427	+	689483:690427:+	P	ABC transporter substrate-binding protein						ko:K02051		M00188	NMT1	PCLMMKII_00580	operon_325	689483:690427:+	Periplasmic	9.84
WP_009613202.1	PM1_RS02985	ssuD_2	LLM class flavin-dependent oxidoreductase	False	690445	691527	+	690445:691527:+	C	Alkanesulfonate monooxygenase	ssuD_2	-,GO:0010181,GO:0016491	GO:0010181,GO:0016491		1.14.14.5	ko:K04091	ko00920,map00920		Bac_luciferase	PCLMMKII_00581	operon_325	690445:691527:+	Cytoplasmic	9.26
WP_009613200.1	PM1_RS02990		acyl-CoA dehydrogenase	False	691532	692683	+	691532:692683:+	I	acyl-CoA dehydrogenase		-,GO:0006631,GO:0016627,GO:0050660	GO:0006631,GO:0016627,GO:0050660						Acyl-CoA_dh_1,Acyl-CoA_dh_2,Acyl-CoA_dh_M,Acyl-CoA_dh_N	PCLMMKII_00582	operon_325	691532:692683:+	Cytoplasmic	9.26
WP_009613198.1	PM1_RS02995		aliphatic sulfonate ABC transporter substrate-binding protein	False	692796	693782	+	692796:693782:+	P	(ABC) transporter		-,GO:0016020,GO:0042626,GO:0042918,GO:0043190	GO:0016020,GO:0042626,GO:0042918,GO:0043190			ko:K15553	ko00920,ko02010,map00920,map02010	M00436	NMT1	PCLMMKII_00583	operon_325	692796:693782:+	Unknown
WP_009613196.1	PM1_RS03000		ABC transporter substrate-binding protein	False	693794	694756	+	693794:694756:+	P	(ABC) transporter						ko:K15553	ko00920,ko02010,map00920,map02010	M00436	NMT1	PCLMMKII_00584	operon_325	693794:694756:+	Unknown
WP_009613195.1	PM1_RS03005		acyl-CoA dehydrogenase family protein	False	694934	695836	+	694934:695836:+	I	acyl-CoA dehydrogenase activity		-,GO:0016627,GO:0050660	GO:0016627,GO:0050660						Acyl-CoA_dh_N	PCLMMKII_00585	operon_326	694934:695836:+	Unknown
WP_009613194.1	PM1_RS03010		aliphatic sulfonate ABC transporter substrate-binding protein	False	696013	696984	+	696013:696984:+	P	ABC transporter substrate-binding protein		-,GO:0016020,GO:0042626,GO:0042918,GO:0043190	GO:0016020,GO:0042626,GO:0042918,GO:0043190			ko:K15553	ko00920,ko02010,map00920,map02010	M00436	NMT1	PCLMMKII_00586	operon_327	696013:696984:+	Unknown
WP_009613193.1	PM1_RS03015	tauA	taurine ABC transporter substrate-binding protein	False	697065	698075	+	697065:698075:+	P	taurine ABC transporter	tauA	-,GO:0015411,GO:0015734,GO:0030977,GO:0042597,GO:0055052	GO:0015411,GO:0015734,GO:0030977,GO:0042597,GO:0055052			ko:K15551	ko00920,ko02010,map00920,map02010	M00435	NMT1,OpuAC	PCLMMKII_00587	operon_327	697065:698075:+	Unknown
WP_009613192.1	PM1_RS03020	tauB	taurine ABC transporter ATP-binding protein	False	698269	699075	+	698269:699075:+	P	Part of the ABC transporter complex TauABC involved in taurine import. Responsible for energy coupling to the transport system	tauB		GO:0005524,GO:0015411,GO:0015734,GO:0016887,GO:0042626,GO:0140359		3.6.3.36	ko:K10831	ko00920,ko02010,map00920,map02010	M00435	ABC_tran	PCLMMKII_00588	operon_327	698269:699075:+	CytoplasmicMembrane	10
WP_009613191.1	PM1_RS03025	tauC	ABC transporter permease subunit	False	699065	699883	+	699065:699883:+	P	ABC-type nitrate sulfonate bicarbonate transport system permease component	tauC		GO:0016020,GO:0055085			ko:K15552	ko00920,ko02010,map00920,map02010	M00435	BPD_transp_1	PCLMMKII_00589	operon_327	699065:699883:+	CytoplasmicMembrane	10
WP_009613190.1	PM1_RS03030	tauD	taurine dioxygenase	False	700071	700907	+	700071:700907:+	Q	taurine catabolism dioxygenase	tauD	GO:0000907,GO:0000908,GO:0003674,GO:0003824,GO:0005575,GO:0005622,GO:0005623,GO:0005737,GO:0006790,GO:0008150,GO:0008152,GO:0009056,GO:0009987,GO:0016491,GO:0016705,GO:0016706,GO:0044237,GO:0044248,GO:0044273,GO:0044424,GO:0044464,GO:0051213,GO:0055114	GO:0016491	GO:0000907,GO:0000908,GO:0003674,GO:0003824,GO:0005575,GO:0005622,GO:0005623,GO:0005737,GO:0006790,GO:0008150,GO:0008152,GO:0009056,GO:0009987,GO:0016491,GO:0016705,GO:0016706,GO:0044237,GO:0044248,GO:0044273,GO:0044424,GO:0044464,GO:0051213,GO:0055114	1.14.11.17	ko:K03119	ko00430,ko00920,map00430,map00920		TauD	PCLMMKII_00590	operon_327	700071:700907:+	Cytoplasmic	9.97
WP_009613189.1	PM1_RS03035	oliA	OPT family oligopeptide transporter	False	701033	703057	+	701033:703057:+	S	oligopeptide transporter	oliA	GO:0003674,GO:0005215,GO:0005575,GO:0006810,GO:0006857,GO:0008150,GO:0016020,GO:0022857,GO:0035673,GO:0051179,GO:0051234,GO:0055085	GO:0006857,GO:0016020,GO:0035673	GO:0003674,GO:0005215,GO:0005575,GO:0006810,GO:0008150,GO:0016020,GO:0022857,GO:0051179,GO:0051234,GO:0055085					OPT	PCLMMKII_00591	operon_328	701033:703057:+	CytoplasmicMembrane	10
WP_009613188.1	PM1_RS03040	yiiF	ribbon-helix-helix domain-containing protein	False	703126	703341	+	703126:703341:+	K	Ribbon-helix-helix protein, copG family	yiiF	-,GO:0006355	GO:0006355						RHH_1	PCLMMKII_00592	operon_329	703126:703341:+	Unknown
WP_009613187.1	PM1_RS03045	vapC	type II toxin-antitoxin system VapC family toxin	False	703335	703700	+	703335:703700:+	S	Toxic component of a toxin-antitoxin (TA) module. An RNase									PIN	PCLMMKII_00593	operon_329	703335:703700:+	Unknown
WP_009613186.1	PM1_RS03050		DUF6796 family protein	False	703688	704413		703688:704413:-												PCLMMKII_00594	operon_330	703688:704413:-	CytoplasmicMembrane	10
WP_009613185.1	PM1_RS03055		hypothetical protein	False	704410	704592		704410:704592:-												PCLMMKII_00595	operon_330	704410:704592:-	CytoplasmicMembrane	9.86
WP_009613184.1	PM1_RS03060		PepSY-associated TM helix domain-containing protein	False	704589	705737		704589:705737:-	S	PepSY-associated TM region		-,GO:0016020	GO:0016020						PepSY_TM	PCLMMKII_00596	operon_330	704589:705737:-	CytoplasmicMembrane	10
WP_009613183.1	PM1_RS03065		TonB-dependent receptor	False	705745	708156		705745:708156:-	P	receptor		-,GO:0009279,GO:0015343,GO:0015891,GO:0038023	GO:0009279,GO:0015343,GO:0015891,GO:0038023			ko:K02014			Plug,STN,TonB_dep_Rec	PCLMMKII_00597	operon_330	705745:708156:-	OuterMembrane	10
WP_009613182.1	PM1_RS03070	fecR	FecR domain-containing protein	False	708258	709226		708258:709226:-	PT	Fe2 -dicitrate sensor, membrane component						ko:K07165			DUF4880,FecR	PCLMMKII_00598	operon_330	708258:709226:-	Periplasmic	9.44
WP_009613181.1	PM1_RS03075		sigma-70 family RNA polymerase sigma factor	False	709223	709729		709223:709729:-	K	Belongs to the sigma-70 factor family. ECF subfamily		-,GO:0003700,GO:0006352,GO:0006355,GO:0016987	GO:0003700,GO:0006352,GO:0006355,GO:0016987			ko:K03088			Sigma70_r2,Sigma70_r4_2	PCLMMKII_00599	operon_330	709223:709729:-	Cytoplasmic	9.97
WP_024128103.1	PM1_RS03080	betT	choline BCCT transporter BetT	False	709858	711813		709858:711813:-	M	Belongs to the BCCT transporter (TC 2.A.15) family	betT	-,GO:0016020,GO:0022857,GO:0071705	GO:0016020,GO:0022857,GO:0071705			ko:K02168			BCCT	PCLMMKII_00600	operon_331	709858:711819:-	CytoplasmicMembrane	10
WP_009613178.1	PM1_RS03085	pspF	sigma 54-interacting transcriptional regulator	False	712570	713466		712570:713466:-	K	Transcriptional regulators containing an AAA-type ATPase domain and a DNA-binding domain	pspF		GO:0005524,GO:0006355,GO:0008134			ko:K03974,ko:K19505			EIIA-man,Fer4_5,HTH_8,PRD,Sigma54_activat,cNMP_binding	PCLMMKII_00601	operon_332	712570:713466:-	Cytoplasmic	9.97
WP_009613177.1	PM1_RS03090	metQ	MetQ/NlpA family ABC transporter substrate-binding protein	False	713557	714336		713557:714336:-	P	Belongs to the NlpA lipoprotein family	metQ	-,GO:0005886,GO:0042626,GO:0140359	GO:0005886,GO:0042626,GO:0140359			ko:K02073	ko02010,map02010	M00238	Lipoprotein_9	PCLMMKII_00602	operon_332	713557:714336:-	Unknown
WP_009613176.1	PM1_RS03095	cioA	cytochrome ubiquinol oxidase subunit I	False	714763	716199	+	714763:716199:+	C	oxidase, subunit	cioA	-,GO:0009055,GO:0016020,GO:0046872,GO:0070069	GO:0009055,GO:0016020,GO:0046872,GO:0070069		1.10.3.14	ko:K00425	ko00190,ko01100,ko02020,map00190,map01100,map02020	M00153	Cyt_bd_oxida_I	PCLMMKII_00603	operon_333	714763:716199:+	CytoplasmicMembrane	10
WP_009613175.1	PM1_RS03100	cydB	cytochrome d ubiquinol oxidase subunit II	False	716202	717209	+	716202:717209:+	C	oxidase subunit	cioB	-,GO:0016682	GO:0016682		1.10.3.14	ko:K00426	ko00190,ko01100,ko02020,map00190,map01100,map02020	M00153	Cyt_bd_oxida_II	PCLMMKII_00604	operon_333	716202:717209:+	CytoplasmicMembrane	10
WP_009613174.1	PM1_RS03105		DUF2474 domain-containing protein	False	717220	717366	+	717220:717366:+	S	Protein of unknown function (DUF2474)									DUF2474	PCLMMKII_00605	operon_333	717220:717366:+	CytoplasmicMembrane	9.82
WP_009613173.1	PM1_RS03110		MFS transporter	False	717743	718954		717743:718954:-	EGP	Major facilitator superfamily		-,GO:0022857,GO:0055085	GO:0022857,GO:0055085						MFS_3	PCLMMKII_00606	operon_334	717743:718954:-	CytoplasmicMembrane	10
WP_009613172.1	PM1_RS03115		xanthine dehydrogenase family protein molybdopterin-binding subunit	False	719256	722087	+	719256:722087:+	C	Xanthine dehydrogenase		-,GO:0043546	GO:0043546						Ald_Xan_dh_C2	PCLMMKII_00607	operon_335	719256:722087:+	Unknown
WP_009613171.1	PM1_RS03120	hcrC_2	(2Fe-2S)-binding protein	False	722080	722613	+	722080:722613:+	C	COG2080 Aerobic-type carbon monoxide dehydrogenase, small subunit CoxS CutS homologs	hcrC_2	-,GO:0046872,GO:0051536,GO:0051537	GO:0046872,GO:0051536,GO:0051537						DHODB_Fe-S_bind,Fer2,Fer2_2	PCLMMKII_00608	operon_335	722080:722613:+	Cytoplasmic	9.97
WP_009613170.1	PM1_RS03125		c-type cytochrome	False	722616	723851	+	722616:723851:+	C	Cytochrome c		-,GO:0009055,GO:0020037,GO:0046872	GO:0009055,GO:0020037,GO:0046872						Cytochrom_C,Cytochrome_CBB3,FixP_N	PCLMMKII_00609	operon_335	722616:723851:+	CytoplasmicMembrane	9.97
WP_024128102.1	PM1_RS03130	yagQ	XdhC family protein	False	723853	724821	+	723853:724821:+	O	Xanthine and CO dehydrogenases maturation factor XdhC CoxF family	yagQ	-,GO:0070403	GO:0070403			ko:K07402			XdhC_C,XdhC_CoxI	PCLMMKII_00610	operon_335	723832:724821:+	Cytoplasmic	9.97
WP_009613168.1	PM1_RS03135	mobA	nucleotidyltransferase family protein	False	724818	725423	+	724818:725423:+	S	MobA-like NTP transferase domain		-,GO:0016779	GO:0016779		2.7.7.76	ko:K07141	ko00790,map00790		NTP_transf_3	PCLMMKII_00611	operon_335	724818:725423:+	Unknown
WP_009613158.1	PM1_RS03140	vapC	type II toxin-antitoxin system VapC family toxin	False	726173	726583		726173:726583:-	S	Toxic component of a toxin-antitoxin (TA) module. An RNase						ko:K18828			PIN	PCLMMKII_00613	operon_336	726173:726583:-	Unknown
WP_009613156.1	PM1_RS03145	vapB1	antitoxin	False	726580	726840		726580:726840:-	S	Antidote-toxin recognition MazE, bacterial antitoxin	vapB1					ko:K18829			MazE_antitoxin	PCLMMKII_00614	operon_336	726580:726840:-	Cytoplasmic	8.96
WP_009613154.1	PM1_RS03150	rlmG	methyltransferase	False	726923	728047		726923:728047:-	J	Specifically methylates the guanine in position 1835 (m2G1835) of 23S rRNA	rlmG		GO:0008168		2.1.1.172,2.1.1.174	ko:K00564,ko:K11391			MTS	PCLMMKII_00615	operon_337	726923:728047:-	Cytoplasmic	9.97
WP_009613152.1	PM1_RS03155	fpr2	ferredoxin--NADP reductase	False	728176	728952	+	728176:728952:+	CH	COG1018 Flavodoxin reductases (ferredoxin-NADPH reductases) family 1	fpr2	-,GO:0004324	GO:0004324		1.18.1.2,1.19.1.1	ko:K00528			FAD_binding_6,NAD_binding_1	PCLMMKII_00616	operon_338	728176:728952:+	Cytoplasmic	9.97
WP_009613147.1	PM1_RS03160	yegH	TerC family protein	False	729141	730694	+	729141:730694:+	P	membrane protein, terc	yegH	GO:0005575,GO:0005623,GO:0005886,GO:0016020,GO:0044464,GO:0071944	GO:0016020	GO:0005575,GO:0005623,GO:0005886,GO:0016020,GO:0044464,GO:0071944					CBS,CorC_HlyC,TerC	PCLMMKII_00618	operon_339	729141:730694:+	CytoplasmicMembrane	10
WP_009613146.1	PM1_RS03165	mscL	large-conductance mechanosensitive channel protein MscL	False	730712	731125		730712:731125:-	M	Channel that opens in response to stretch forces in the membrane lipid bilayer. May participate in the regulation of osmotic pressure changes within the cell	mscL		GO:0008381,GO:0034220			ko:K03282			MscL	PCLMMKII_00619	operon_340	730712:731125:-	CytoplasmicMembrane	10
WP_009613144.1	PM1_RS03170		YdcH family protein	False	731317	731559	+	731317:731559:+	S	protein conserved in bacteria						ko:K09794			DUF465	PCLMMKII_00620	operon_341	731317:731559:+	Cytoplasmic	8.96
WP_009613142.1	PM1_RS03175		hypothetical protein	False	731637	731879	+	731637:731879:+												PCLMMKII_00621	operon_342	731637:731879:+	Unknown
WP_009613141.1	PM1_RS03180	radA	DNA repair protein RadA	False	731975	733348	+	731975:733348:+	O		radA		GO:0003684,GO:0005524,GO:0006281			ko:K04485			AAA_25,ATPase,ChlI	PCLMMKII_00622	operon_343	731975:733348:+	Unknown
WP_009613140.1	PM1_RS03185		PilZ domain-containing protein	False	734496	734867		734496:734867:-	S			-,GO:0035438	GO:0035438						PilZ	PCLMMKII_00623	operon_344	734496:734867:-	Cytoplasmic	9.97
WP_009613139.1	PM1_RS03190	yjiY	carbon starvation CstA family protein	False	735286	737352	+	735286:737352:+	T	Carbon starvation protein	yjiY		GO:0009267,GO:0016020			ko:K06200			CstA,CstA_5TM	PCLMMKII_00624	operon_345	735286:737352:+	CytoplasmicMembrane	10
WP_009613138.1	PM1_RS03195	yjiX	YbdD/YjiX family protein	False	737368	737571	+	737368:737571:+	S	small protein	yjiX	GO:0006950,GO:0006974,GO:0008150,GO:0009987,GO:0033554,GO:0050896,GO:0051716		GO:0006950,GO:0006974,GO:0008150,GO:0009987,GO:0033554,GO:0050896,GO:0051716					Sel_put	PCLMMKII_00625	operon_345	737368:737571:+	Unknown
WP_009613137.1	PM1_RS03200	yjiA	GTPase	False	737647	738627	+	737647:738627:+	S	cobalamin synthesis protein	yjiA								CobW_C,cobW	PCLMMKII_00626	operon_345	737647:738627:+	Cytoplasmic	9.97
WP_009613136.1	PM1_RS03205		APC family permease	False	738893	740380		738893:740380:-	E	amino acid		-,GO:0006865,GO:0015171,GO:0016020,GO:0022857,GO:0055085	GO:0006865,GO:0015171,GO:0016020,GO:0022857,GO:0055085						AA_permease_2	PCLMMKII_00627	operon_346	738893:740380:-	CytoplasmicMembrane	10
WP_009613135.1	PM1_RS03210		cache domain-containing protein	False	740731	741474		740731:741474:-	K	Transcriptional regulator		-,GO:0007165	GO:0007165						dCache_1	PCLMMKII_00628	operon_347	740731:741474:-	Unknown
WP_009613134.1	PM1_RS03215	gntR	FadR/GntR family transcriptional regulator	False	741877	742626		741877:742626:-	K	Transcriptional regulator		-,GO:0003677,GO:0003700	GO:0003677,GO:0003700						FCD,GntR	PCLMMKII_00629	operon_348	741877:742626:-	Cytoplasmic	9.97
WP_009613133.1	PM1_RS03220	glnH	substrate-binding periplasmic protein	False	742780	743472		742780:743472:-	ET	amino acid transport	glnH					ko:K02030,ko:K03406	ko02020,ko02030,map02020,map02030	M00236	LysM,MCPsignal,SBP_bac_3	PCLMMKII_00630	operon_348	742780:743472:-	Unknown
WP_009613132.1	PM1_RS03225		glutamine synthetase family protein	False	743469	744842		743469:744842:-	E	glutamine synthetase		-,GO:0004356,GO:0005524,GO:0006542,GO:0046872	GO:0004356,GO:0005524,GO:0006542,GO:0046872		6.3.1.11,6.3.1.2	ko:K01915,ko:K09470	ko00220,ko00250,ko00330,ko00630,ko00910,ko01100,ko01120,ko01230,ko02020,ko04217,ko04724,ko04727,map00220,map00250,map00330,map00630,map00910,map01100,map01120,map01230,map02020,map04217,map04724,map04727	M00136	Gln-synt_C	PCLMMKII_00631	operon_348	743469:744842:-	Cytoplasmic	9.26
WP_009613131.1	PM1_RS03230		type 1 glutamine amidotransferase	False	744964	745686		744964:745686:-	F	glutamine amidotransferase		-,GO:0016740	GO:0016740		6.3.5.2	ko:K01951	ko00230,ko00983,ko01100,map00230,map00983,map01100	M00050	GATase	PCLMMKII_00632	operon_348	744964:745686:-	Cytoplasmic	9.26
WP_009613130.1	PM1_RS03235	mioC	flavodoxin domain-containing protein	False	745697	746137		745697:746137:-	P	COG0716 Flavodoxins	mioC	GO:0003674,GO:0003824,GO:0006091,GO:0008150,GO:0008152,GO:0009055,GO:0009987,GO:0010181,GO:0016491,GO:0022900,GO:0044237,GO:0055114	GO:0010181	GO:0003674,GO:0003824,GO:0006091,GO:0008150,GO:0008152,GO:0009055,GO:0009987,GO:0016491,GO:0022900,GO:0044237,GO:0055114		ko:K06205			Flavodoxin_1	PCLMMKII_00633	operon_348	745697:746137:-	Unknown
WP_009613129.1	PM1_RS03240		FAD-dependent oxidoreductase	False	746134	747414		746134:747414:-	E	COG0493 NADPH-dependent glutamate synthase beta chain and related oxidoreductases		-,GO:0016491	GO:0016491		1.18.1.2,1.19.1.1	ko:K00528			Pyr_redox_2	PCLMMKII_00634	operon_348	746134:747414:-	Cytoplasmic	9.97
WP_009613127.1	PM1_RS03245		cytochrome P450	False	747411	748631		747411:748631:-	C	cytochrome p450		-,GO:0004497,GO:0005506,GO:0016705,GO:0020037	GO:0004497,GO:0005506,GO:0016705,GO:0020037			ko:K21033			p450	PCLMMKII_00635	operon_348	747411:748631:-	CytoplasmicMembrane	7.88
WP_009613125.1	PM1_RS03250	guaA1	type 1 glutamine amidotransferase	False	748915	749595	+	748915:749595:+	F	GMP synthase (glutamine-hydrolyzing) activity	guaA1	-,GO:0016740	GO:0016740		6.3.5.2	ko:K01951	ko00230,ko00983,ko01100,map00230,map00983,map01100	M00050	GATase	PCLMMKII_00636	operon_349	748915:749595:+	Cytoplasmic	9.97
WP_009613123.1	PM1_RS03255		aldehyde dehydrogenase	False	750551	752044		750551:752044:-	C	belongs to the aldehyde dehydrogenase family					1.2.1.54,1.2.1.99	ko:K09472,ko:K12254	ko00330,ko01100,map00330,map01100	M00136	Aldedh	PCLMMKII_00637	operon_350	750551:752044:-	Cytoplasmic	9.97
WP_009613121.1	PM1_RS03260	yceH	YceH family protein	False	752276	752953	+	752276:752953:+	S	Belongs to the UPF0502 family	yceH	GO:0005575,GO:0005622,GO:0005623,GO:0005737,GO:0005829,GO:0044424,GO:0044444,GO:0044464		GO:0005575,GO:0005622,GO:0005623,GO:0005737,GO:0005829,GO:0044424,GO:0044444,GO:0044464		ko:K09915			DUF480	PCLMMKII_00638	operon_351	752276:752953:+	Cytoplasmic	8.96
WP_009613119.1	PM1_RS03265		hypothetical protein	False	753051	753350	+	753051:753350:+												PCLMMKII_00639	operon_352	753051:753350:+	Unknown
WP_009613117.1	PM1_RS03270	gapN	NADP-dependent glyceraldehyde-3-phosphate dehydrogenase	False	753370	754989		753370:754989:-	C	aldehyde	gapN				1.2.1.9	ko:K00131	ko00010,ko00030,ko01100,ko01120,ko01200,map00010,map00030,map01100,map01120,map01200	M00308,M00633	Aldedh	PCLMMKII_00640	operon_353	753370:754989:-	Cytoplasmic	9.97
WP_009613116.1	PM1_RS03275		hypothetical protein	False	755120	755269		755120:755269:-												PCLMMKII_00641	operon_354	755120:755269:-	Unknown
WP_009613115.1	PM1_RS03280	gntT	GntP family permease	False	755306	756658		755306:756658:-	EG	Gluconate	gntT					ko:K03299			GntP_permease	PCLMMKII_00642	operon_354	755306:756658:-	CytoplasmicMembrane	10
WP_024128099.1	PM1_RS03285	gntK	gluconokinase	False	756733	757254		756733:757254:-	F	Gluconokinase	gntK	GO:0003674,GO:0003824,GO:0005524,GO:0006793,GO:0006796,GO:0008150,GO:0008152,GO:0009987,GO:0016301,GO:0016310,GO:0016740,GO:0016772,GO:0016773,GO:0044237,GO:0046177,GO:0046316	GO:0005524,GO:0046177,GO:0046316	GO:0003674,GO:0003824,GO:0006793,GO:0006796,GO:0008150,GO:0008152,GO:0009987,GO:0016301,GO:0016310,GO:0016740,GO:0016772,GO:0016773,GO:0044237,GO:0046316	2.7.1.12	ko:K00851	ko00030,ko01100,ko01110,ko01120,ko01130,ko01200,map00030,map01100,map01110,map01120,map01130,map01200		AAA_33,SKI				Unknown
WP_009613113.1	PM1_RS03290	gntR	LacI family DNA-binding transcriptional regulator	False	757459	758493	+	757459:758493:+	K	Transcriptional	gntR		GO:0000976,GO:0003677,GO:0003700,GO:0006351,GO:0006355,GO:0043565,GO:0045892			ko:K06145,ko:K06146			LacI,Peripla_BP_1,Peripla_BP_3	PCLMMKII_00644	operon_355	757459:758493:+	Cytoplasmic	9.97
WP_009613111.1	PM1_RS03295		bifunctional diguanylate cyclase/phosphodiesterase	False	758749	761406	+	758749:761406:+	T	Diguanylate cyclase		-,GO:0005525,GO:0007165,GO:0046872,GO:0052621,GO:0071111	GO:0005525,GO:0007165,GO:0046872,GO:0052621,GO:0071111						EAL,GAF,GAF_2,GGDEF,PAS,PAS_3,PAS_4,PAS_8,PAS_9	PCLMMKII_00645	operon_356	758749:761406:+	CytoplasmicMembrane	10
WP_009613109.1	PM1_RS03300		OprD family porin	False	761683	763014	+	761683:763014:+	S	Porin with a specificity for basic amino acids. Also possesses serine protease activity		-,GO:0006811,GO:0009279,GO:0015288,GO:0015802,GO:0019867,GO:0046930	GO:0006811,GO:0009279,GO:0015288,GO:0015802,GO:0019867,GO:0046930			ko:K18093	ko01501,ko02020,map01501,map02020	M00745	OprD	PCLMMKII_00646	operon_357	761683:763014:+	OuterMembrane	9.93
WP_009613107.1	PM1_RS03305	pyc	carboxyl transferase domain-containing protein	False	763587	766859		763587:766859:-	I	Biotin carboxylase	pyc								Biotin_carb_C,Biotin_carb_N,Biotin_lipoyl,CPSase_L_D2,Carboxyl_trans	PCLMMKII_00647	operon_358	763587:766859:-	Cytoplasmic	9.97
WP_009613105.1	PM1_RS03310		AMP-binding protein	False	766856	768547		766856:768547:-	IQ	COG0318 Acyl-CoA synthetases (AMP-forming) AMP-acid ligases II					6.2.1.3	ko:K00666,ko:K01897	ko00061,ko00071,ko01100,ko01212,ko02024,ko03320,ko04146,ko04216,ko04714,ko04920,map00061,map00071,map01100,map01212,map02024,map03320,map04146,map04216,map04714,map04920	M00086	AMP-binding,AMP-binding_C	PCLMMKII_00648	operon_358	766856:768547:-	Cytoplasmic	9.97
WP_009613104.1	PM1_RS03315	lysR	LysR family transcriptional regulator	False	768706	769626	+	768706:769626:+	K	Transcriptional regulator		-,GO:0003677,GO:0003700	GO:0003677,GO:0003700						HTH_1,LysR_substrate	PCLMMKII_00649	operon_359	768706:769626:+	Cytoplasmic	9.97
WP_009613103.1	PM1_RS03320		hypothetical protein	False	769642	769986		769642:769986:-												PCLMMKII_00650	operon_360	769642:769986:-	CytoplasmicMembrane	10
WP_009613102.1	PM1_RS03325		hypothetical protein	False	770091	770351		770091:770351:-												PCLMMKII_00651	operon_361	770091:770351:-	CytoplasmicMembrane	9.86
WP_009613101.1	PM1_RS03330		hypothetical protein	False	770481	770954		770481:770954:-												PCLMMKII_00652	operon_362	770481:770954:-	Extracellular	9.64
WP_009613100.1	PM1_RS03335		hypothetical protein	False	771139	771651		771139:771651:-												PCLMMKII_00653	operon_363	771139:771651:-	Unknown
WP_009613099.1	PM1_RS03340		hypothetical protein	False	771703	771951		771703:771951:-												PCLMMKII_00654	operon_363	771703:771951:-	Unknown
WP_009613098.1	PM1_RS03345		hypothetical protein	False	772112	772318	+	772112:772318:+												PCLMMKII_00655	operon_364	772112:772318:+	Unknown
WP_009613097.1	PM1_RS03350		ATP-dependent nuclease	False	772719	774497	+	772719:774497:+	S	AAA ATPase domain		-,GO:0004519,GO:0004527,GO:0005524,GO:0016887,GO:0046872	GO:0004519,GO:0004527,GO:0005524,GO:0016887,GO:0046872						AAA_15	PCLMMKII_00656	operon_365	772719:774497:+	Cytoplasmic	8.96
WP_009613094.1	PM1_RS03355		HNH endonuclease	False	774562	775284	+	774562:775284:+	T	Nacht domain										PCLMMKII_00657	operon_366	774562:775284:+	Cytoplasmic	8.96
WP_009613092.1	PM1_RS03360		hypothetical protein	False	775555	775809		775555:775809:-												PCLMMKII_00658	operon_367	775555:775809:-	Unknown
WP_009613090.1	PM1_RS03365		hypothetical protein	False	775982	776191	+	775982:776191:+												PCLMMKII_00659	operon_368	775982:776191:+	Unknown
WP_024128097.1	PM1_RS03370		hypothetical protein	False	776243	776407	+	776243:776407:+															Unknown
	PM1_RS03375	norM	tyrosine-type recombinase/integrase	True	776505	776783	+	776505:776783:+	V	Functions as a Na( ) drug antiporter	norM	-,GO:0003677,GO:0006310,GO:0015074	GO:0003677,GO:0006310,GO:0015074			ko:K03327			MatE
WP_009613089.1	PM1_RS03380	copG	hypothetical protein	False	776834	777454	+	776834:777454:+	L	Cleaves both 3' and 5' ssDNA extremities of branched DNA structures										PCLMMKII_00660	operon_369	776834:777454:+	Cytoplasmic	8.96
WP_009613088.1	PM1_RS03390		type 1 glutamine amidotransferase domain-containing protein	False	777976	778653		777976:778653:-	F	intracellular protease amidase		-,GO:0019172	GO:0019172						DJ-1_PfpI	PCLMMKII_00662	operon_370	777976:778653:-	Cytoplasmic	9.26
WP_009613087.1	PM1_RS03395		sodium:calcium antiporter	False	778758	779768		778758:779768:-	P	Sodium calcium exchanger		-,GO:0006874,GO:0008273	GO:0006874,GO:0008273			ko:K07301			Na_Ca_ex	PCLMMKII_00663	operon_371	778758:779768:-	CytoplasmicMembrane	10
WP_009613086.1	PM1_RS03400		hypothetical protein	False	780114	780365		780114:780365:-												PCLMMKII_00664	operon_372	780114:780365:-	Unknown
WP_009613085.1	PM1_RS03405	qseC	sensor histidine kinase	False	780458	781843		780458:781843:-	T	Histidine kinase	qseC	GO:0000155,GO:0000160,GO:0004673,GO:0005524,GO:0005575,GO:0005623,GO:0005886,GO:0007165,GO:0016020,GO:0044464,GO:0071944	GO:0000155,GO:0000160,GO:0004673,GO:0005524,GO:0007165,GO:0016020	GO:0005575,GO:0005623,GO:0005886,GO:0016020,GO:0044464,GO:0071944	2.7.13.3	ko:K07645	ko02020,ko02024,map02020,map02024	M00453	2CSK_N,HATPase_c,HisKA	PCLMMKII_00665	operon_373	780458:781843:-	CytoplasmicMembrane	7.88
WP_009613084.1	PM1_RS03410	lrpR	response regulator	False	781840	782514		781840:782514:-	K	response regulator	lrpR	-,GO:0000160	GO:0000160			ko:K07666	ko02020,ko02024,map02020,map02024	M00453	Response_reg,Trans_reg_C	PCLMMKII_00666	operon_373	781840:782514:-	Cytoplasmic	9.97
WP_009613083.1	PM1_RS03415	lldE	FAD-binding and (Fe-S)-binding domain-containing protein	False	782756	785587		782756:785587:-	C	4Fe-4S ferredoxin	lldE	-,GO:0016491,GO:0046872,GO:0050660,GO:0051536,GO:0071949	GO:0016491,GO:0046872,GO:0050660,GO:0051536,GO:0071949			ko:K18930			CCG,FAD-oxidase_C,FAD_binding_4,Fer4_7,Fer4_8	PCLMMKII_00667	operon_374	782756:785587:-	Cytoplasmic	9.97
WP_009613082.1	PM1_RS03420	lldD	FMN-dependent L-lactate dehydrogenase LldD	False	785723	786868		785723:786868:-	C	Catalyzes the conversion of L-lactate to pyruvate. Is coupled to the respiratory chain	lldD		GO:0004457,GO:0006089,GO:0010181		1.1.2.3	ko:K00101	ko00620,ko01100,map00620,map01100		FMN_dh	PCLMMKII_00668	operon_374	785723:786868:-	Cytoplasmic	9.97
WP_009613081.1	PM1_RS03425	glcA	lactate permease LctP family transporter	False	786939	788615		786939:788615:-	C	L-lactate permease	glcA	-,GO:0005886,GO:0008028,GO:0015718	GO:0005886,GO:0008028,GO:0015718			ko:K03303			Lactate_perm	PCLMMKII_00669	operon_374	786939:788615:-	CytoplasmicMembrane	10
WP_009613080.1	PM1_RS03430	pdhR	FCD domain-containing protein	False	788934	789698	+	788934:789698:+	K	pyruvate dehydrogenase complex	pdhR					ko:K05799			FCD,GntR	PCLMMKII_00670	operon_375	788934:789698:+	Cytoplasmic	9.97
WP_009613079.1	PM1_RS03435	smpB	SsrA-binding protein SmpB	False	789860	790339		789860:790339:-	J		smpB		GO:0003723			ko:K03664			SmpB	PCLMMKII_00671	operon_376	789860:790339:-	Unknown
WP_009613078.1	PM1_RS03440	ratA	type II toxin-antitoxin system RatA family toxin	False	790512	790946	+	790512:790946:+	I	oligoketide cyclase lipid transport protein	ratA								Polyketide_cyc	PCLMMKII_00672	operon_377	790512:790946:+	Unknown
WP_009613076.1	PM1_RS03445	rnfH	RnfH family protein	False	790939	791247	+	790939:791247:+	S	Belongs to the UPF0125 (RnfH) family	rnfH					ko:K09801			Ub-RnfH	PCLMMKII_00673	operon_377	790939:791247:+	Cytoplasmic	8.96
WP_009613075.1	PM1_RS03450	bamE	outer membrane protein assembly factor BamE	False	791309	791842		791309:791842:-	M	Part of the outer membrane protein assembly complex, which is involved in assembly and insertion of beta-barrel proteins into the outer membrane	bamE		GO:0030674,GO:0051205,GO:1990063			ko:K06186			SmpA_OmlA	PCLMMKII_00674	operon_378	791309:791842:-	OuterMembrane	9.92
WP_009613072.1	PM1_RS03455	fur	ferric iron uptake transcriptional regulator	False	791939	792343	+	791939:792343:+	K	Belongs to the Fur family	fur	-,GO:0003700,GO:0006355	GO:0003700,GO:0006355			ko:K03711			FUR	PCLMMKII_00675	operon_379	791939:792343:+	Cytoplasmic	9.97
WP_009613070.1	PM1_RS03460	recN	DNA repair protein RecN	False	792747	794423		792747:794423:-	L	May be involved in recombinational repair of damaged DNA	recN		GO:0005524,GO:0006281,GO:0006310			ko:K03631			AAA_23,SMC_N	PCLMMKII_00676	operon_380	792747:794423:-	Cytoplasmic	9.97
WP_009613068.1	PM1_RS03465	grpE	nucleotide exchange factor GrpE	False	794593	795156	+	794593:795156:+	O		grpE					ko:K03687			GrpE	PCLMMKII_00677	operon_381	794593:795156:+	Cytoplasmic	9.97
WP_009613067.1	PM1_RS03470	dnaK	molecular chaperone DnaK	False	795246	797162	+	795246:797162:+	O	Heat shock 70 kDa protein	dnaK		GO:0005524,GO:0006457,GO:0016887			ko:K04043	ko03018,ko04212,ko05152,map03018,map04212,map05152		HSP70	PCLMMKII_00678	operon_381	795246:797162:+	Cytoplasmic	9.97
WP_009613066.1	PM1_RS03475	dnaJ	molecular chaperone DnaJ	False	797285	798415	+	797285:798415:+	O		dnaJ	GO:0005515,GO:0005524,GO:0006457,GO:0008150,GO:0009408,GO:0009987	GO:0005515,GO:0005524,GO:0006457,GO:0009408	GO:0006457,GO:0008150,GO:0009987		ko:K03686			DnaJ,DnaJ_C,DnaJ_CXXCXGXG	PCLMMKII_00679	operon_381	797285:798415:+	Cytoplasmic	9.97
WP_009613065.1	PM1_RS03480	dapB	4-hydroxy-tetrahydrodipicolinate reductase	False	798502	799308	+	798502:799308:+	E	Catalyzes the conversion of 4-hydroxy- tetrahydrodipicolinate (HTPA) to tetrahydrodipicolinate	dapB		GO:0008839,GO:0009089		1.17.1.8	ko:K00215	ko00261,ko00300,ko01100,ko01110,ko01120,ko01130,ko01230,map00261,map00300,map01100,map01110,map01120,map01130,map01230	M00016,M00525,M00526,M00527	DapB_C,DapB_N	PCLMMKII_00680	operon_381	798502:799308:+	Cytoplasmic	9.97
WP_009613063.1	PM1_RS03485	carA	glutamine-hydrolyzing carbamoyl-phosphate synthase small subunit	False	799538	800674	+	799538:800674:+	F	Belongs to the CarA family	carA		GO:0004088,GO:0006207,GO:0006541		6.3.5.5	ko:K01956	ko00240,ko00250,ko01100,map00240,map00250,map01100	M00051	CPSase_sm_chain,GATase	PCLMMKII_00681	operon_381	799538:800674:+	Cytoplasmic	9.97
WP_099049140.1	PM1_RS03490	leuE	leucine efflux protein LeuE	False	800701	801351	+	800701:801351:+	E	Efflux Protein	leuE		GO:0006865			ko:K11250			LysE	PCLMMKII_00682	operon_381	800698:801351:+	CytoplasmicMembrane	10
WP_009613059.1	PM1_RS03495	carB	carbamoyl-phosphate synthase large subunit	False	801371	804592	+	801371:804592:+	F	Carbamoyl-phosphate synthetase ammonia chain	carB		GO:0005524,GO:0008152,GO:0046872		6.3.5.5	ko:K01955	ko00240,ko00250,ko01100,map00240,map00250,map01100	M00051	CPSase_L_D2,CPSase_L_D3,MGS	PCLMMKII_00683	operon_381	801371:804592:+	Periplasmic	7.8
WP_009613057.1	PM1_RS03500	greA	transcription elongation factor GreA	False	804589	805065	+	804589:805065:+	K		greA		GO:0003677,GO:0032784,GO:0070063			ko:K03624			GreA_GreB,GreA_GreB_N	PCLMMKII_00684	operon_381	804589:805065:+	Cytoplasmic	9.97
WP_024128096.1	PM1_RS03505		hypothetical protein	False	805076	805480	+	805076:805480:+												PCLMMKII_00685	operon_381	805046:805480:+	CytoplasmicMembrane	10
WP_009613055.1	PM1_RS03510	yhbY	YhbY family RNA-binding protein	False	805530	805844		805530:805844:-	J	RNA-binding protein containing KH domain possibly ribosomal protein	yhbY		GO:0003723			ko:K07574			CRS1_YhbY	PCLMMKII_00686	operon_382	805530:805844:-	Cytoplasmic	9.26
WP_009613054.1	PM1_RS03515	rlmE	23S rRNA (uridine(2552)-2'-O)-methyltransferase RlmE	False	805923	806546	+	805923:806546:+	J	Specifically methylates the uridine in position 2552 of 23S rRNA at the 2'-O position of the ribose in the fully assembled 50S ribosomal subunit	ftsJ		GO:0001510,GO:0006364,GO:0016436		2.1.1.166	ko:K02427			FtsJ	PCLMMKII_00687	operon_383	805923:806546:+	Cytoplasmic	9.97
WP_024128095.1	PM1_RS03520	ftsH	ATP-dependent zinc metalloprotease FtsH	False	806745	808664	+	806745:808664:+	O	Acts as a processive, ATP-dependent zinc metallopeptidase for both cytoplasmic and membrane proteins. Plays a role in the quality control of integral membrane proteins	ftsH		GO:0004176,GO:0004222,GO:0006508			ko:K03798		M00742	AAA,FtsH_ext,Peptidase_M41	PCLMMKII_00688	operon_383	806736:808664:+	CytoplasmicMembrane	10
WP_009613052.1	PM1_RS03525	folP	dihydropteroate synthase	False	808674	809543	+	808674:809543:+	H	Catalyzes the condensation of para-aminobenzoate (pABA) with 6-hydroxymethyl-7,8-dihydropterin diphosphate (DHPt-PP) to form 7,8-dihydropteroate (H2Pte), the immediate precursor of folate derivatives	folP		GO:0004156,GO:0009396		2.5.1.15	ko:K00796	ko00790,ko01100,map00790,map01100	M00126,M00841	Pterin_bind	PCLMMKII_00689	operon_383	808674:809543:+	Cytoplasmic	9.97
WP_009613051.1	PM1_RS03530	glmM	phosphoglucosamine mutase	False	809540	810880	+	809540:810880:+	G	Catalyzes the conversion of glucosamine-6-phosphate to glucosamine-1-phosphate	glmM	-,GO:0000287,GO:0005975,GO:0008966,GO:0016868	GO:0000287,GO:0005975,GO:0008966,GO:0016868		5.4.2.10	ko:K03431	ko00520,ko01100,ko01130,map00520,map01100,map01130		PGM_PMM_I,PGM_PMM_II,PGM_PMM_III,PGM_PMM_IV	PCLMMKII_00690	operon_383	809540:810880:+	Cytoplasmic	9.97
WP_009613048.1	PM1_RS03535	tpiA	triose-phosphate isomerase	False	810946	811701	+	810946:811701:+	G	Involved in the gluconeogenesis. Catalyzes stereospecifically the conversion of dihydroxyacetone phosphate (DHAP) to D-glyceraldehyde-3-phosphate (G3P)	tpiA		GO:0004807,GO:0006096		5.3.1.1	ko:K01803	ko00010,ko00051,ko00562,ko00710,ko01100,ko01110,ko01120,ko01130,ko01200,ko01230,map00010,map00051,map00562,map00710,map01100,map01110,map01120,map01130,map01200,map01230	M00001,M00002,M00003	TIM	PCLMMKII_00691	operon_383	810946:811701:+	Cytoplasmic	9.97
WP_024128094.1	PM1_RS03540	secG	preprotein translocase subunit SecG	False	811704	812096	+	811704:812096:+	U	Preprotein translocase, subunit SecG	secG		GO:0015136,GO:0015739,GO:0016020			ko:K03075	ko02024,ko03060,ko03070,map02024,map03060,map03070	M00335	SecG				CytoplasmicMembrane	10
WP_009613046.1	PM1_RS03555	rimP	ribosome maturation factor RimP	False	812490	812948	+	812490:812948:+	S	Required for maturation of 30S ribosomal subunits	rimP		GO:0042274			ko:K09748			DUF150,DUF150_C	PCLMMKII_00694	operon_385	812490:812948:+	Cytoplasmic	9.97
WP_009613044.1	PM1_RS03560	nusA	transcription termination factor NusA	False	812995	814476	+	812995:814476:+	K	Participates in both transcription termination and antitermination	nusA		GO:0003723,GO:0006353			ko:K02600			HHH_5,KH_5,NusA_N,S1	PCLMMKII_00695	operon_385	812995:814476:+	Cytoplasmic	9.97
WP_009613042.1	PM1_RS03565	infB	translation initiation factor IF-2	False	814504	817029	+	814504:817029:+	J		infB		GO:0003743,GO:0003924,GO:0005525,GO:0005737,GO:0006413			ko:K02519			GTP_EFTU,GTP_EFTU_D2,IF-2,IF2_N,IF2_assoc	PCLMMKII_00696	operon_385	814504:817029:+	Cytoplasmic	9.97
WP_009613040.1	PM1_RS03570	rbfA	30S ribosome-binding factor RbfA	False	817133	817522	+	817133:817522:+	J		rbfA		GO:0006364			ko:K02834			RBFA	PCLMMKII_00697	operon_385	817133:817522:+	Cytoplasmic	9.97
WP_009613038.1	PM1_RS03575	truB	tRNA pseudouridine(55) synthase TruB	False	817526	818440	+	817526:818440:+	J	Responsible for synthesis of pseudouridine from uracil- 55 in the psi GC loop of transfer RNAs	truB		GO:0001522,GO:0003723,GO:0009451,GO:0009982		5.4.99.25	ko:K03177			TruB-C_2,TruB_C_2,TruB_N	PCLMMKII_00698	operon_385	817526:818440:+	Cytoplasmic	9.97
WP_009613036.1	PM1_RS03580	rpsO	30S ribosomal protein S15	False	818540	818809	+	818540:818809:+	J	Forms an intersubunit bridge (bridge B4) with the 23S rRNA of the 50S subunit in the ribosome	rpsO		GO:0003735,GO:0005840,GO:0006412			ko:K02956	ko03010,map03010	M00178,M00179	Ribosomal_S15	PCLMMKII_00699	operon_385	818540:818809:+	Cytoplasmic	9.26
WP_009613034.1	PM1_RS03585	pnp	polyribonucleotide nucleotidyltransferase	False	818976	821081	+	818976:821081:+	J	Involved in mRNA degradation. Catalyzes the phosphorolysis of single-stranded polyribonucleotides processively in the 3'- to 5'-direction	pnp		GO:0003723,GO:0004654,GO:0006402		2.7.7.8	ko:K00962	ko00230,ko00240,ko03018,map00230,map00240,map03018	M00394	KH_1,PNPase,RNase_PH,RNase_PH_C,S1	PCLMMKII_00700	operon_385	818976:821081:+	Cytoplasmic	9.97
WP_009613033.1	PM1_RS03590		hypothetical protein	False	821172	822590	+	821172:822590:+	S	competence protein										PCLMMKII_00701	operon_386	821172:822590:+	CytoplasmicMembrane	10
WP_009613032.1	PM1_RS03595	osmY	BON domain-containing protein	False	822786	823136	+	822786:823136:+	S	hyperosmotic response	osmY	-,GO:0008289	GO:0008289			ko:K04065			BON	PCLMMKII_00702	operon_387	822786:823136:+	Periplasmic	9.76
WP_009613031.1	PM1_RS03600	yjbJ	CsbD family protein	False	823189	823386	+	823189:823386:+	S	Belongs to the UPF0337 (CsbD) family	yjbJ	GO:0005575,GO:0005622,GO:0005623,GO:0005737,GO:0005829,GO:0044424,GO:0044444,GO:0044464		GO:0005575,GO:0005622,GO:0005623,GO:0005737,GO:0005829,GO:0044424,GO:0044444,GO:0044464					CsbD	PCLMMKII_00703	operon_387	823189:823386:+	Unknown
WP_009613030.1	PM1_RS03605		rhomboid family intramembrane serine protease	False	823441	824892		823441:824892:-	S	membrane protein (homolog of Drosophila rhomboid)		-,GO:0004252,GO:0006508,GO:0008270,GO:0016020	GO:0004252,GO:0006508,GO:0008270,GO:0016020						Rhomboid	PCLMMKII_00704	operon_388	823441:824892:-	CytoplasmicMembrane	10
WP_009613029.1	PM1_RS03610		DUF2845 domain-containing protein	False	824952	825248		824952:825248:-	S	Protein of unknown function (DUF2845)									DUF2845	PCLMMKII_00705	operon_388	824952:825248:-	Unknown
WP_009613028.1	PM1_RS03615		DUF2845 domain-containing protein	False	825265	825555		825265:825555:-	S	Protein of unknown function (DUF2845)									DUF2845	PCLMMKII_00706	operon_388	825265:825555:-	Unknown
WP_009613027.1	PM1_RS03620	ompA	DUF748 domain-containing protein	False	825567	828743		825567:828743:-	M	Domain of Unknown Function (DUF748)									DUF748,OmpA	PCLMMKII_00707	operon_388	825567:828743:-	OuterMembrane	9.49
WP_009613026.1	PM1_RS03625		response regulator transcription factor	False	828835	829455		828835:829455:-	K	Response regulator containing a CheY-like receiver domain and an HTH DNA-binding domain		-,GO:0000160	GO:0000160			ko:K07688,ko:K07690	ko02020,ko05133,map02020,map05133	M00477,M00697	GerE,Response_reg	PCLMMKII_00708	operon_389	828835:829455:-	Cytoplasmic	9.97
WP_009613025.1	PM1_RS03630	atoB	acetyl-CoA C-acetyltransferase	False	829533	830711		829533:830711:-	I	Catalyzes the final step of fatty acid oxidation in which acetyl-CoA is released and the CoA ester of a fatty acid two carbons shorter is formed	atoB	GO:0003985,GO:0005575,GO:0005622,GO:0005623,GO:0005737,GO:0044424,GO:0044464	GO:0003985	GO:0005575,GO:0005622,GO:0005623,GO:0005737,GO:0044424,GO:0044464	2.3.1.9	ko:K00626		M00088,M00095,M00373,M00374,M00375	Thiolase_C,Thiolase_N	PCLMMKII_00709	operon_389	829533:830711:-	Cytoplasmic	9.97
WP_009613024.1	PM1_RS03635		oxygenase MpaB family protein	False	830828	831706		830828:831706:-	M	protein conserved in bacteria		-,GO:0016491	GO:0016491						DUF2236	PCLMMKII_00710	operon_390	830828:831706:-	Cytoplasmic	8.96
WP_009613023.1	PM1_RS03640	acs	acetate--CoA ligase	False	831801	833738		831801:833738:-	I		acsA	-,GO:0003987,GO:0016208,GO:0019427	GO:0003987,GO:0016208,GO:0019427		6.2.1.1	ko:K01895	ko00010,ko00620,ko00640,ko00680,ko00720,ko01100,ko01110,ko01120,ko01130,ko01200,map00010,map00620,map00640,map00680,map00720,map01100,map01110,map01120,map01130,map01200	M00357	ACAS_N,AMP-binding,AMP-binding_C	PCLMMKII_00711	operon_391	831801:833738:-	Cytoplasmic	9.97
WP_009613022.1	PM1_RS03645	pgi	glucose-6-phosphate isomerase	False	834159	835823		834159:835823:-	G	Belongs to the GPI family	pgi	-,GO:0004347,GO:0006094,GO:0006096	GO:0004347,GO:0006094,GO:0006096		5.3.1.9	ko:K01810	ko00010,ko00030,ko00500,ko00520,ko01100,ko01110,ko01120,ko01130,ko01200,map00010,map00030,map00500,map00520,map01100,map01110,map01120,map01130,map01200	M00001,M00004,M00114	PGI	PCLMMKII_00712	operon_392	834159:835823:-	Cytoplasmic	9.97
WP_009613020.1	PM1_RS03650	panD	aspartate 1-decarboxylase	False	835892	836272		835892:836272:-	H	Catalyzes the pyruvoyl-dependent decarboxylation of aspartate to produce beta-alanine	panD	GO:0004068,GO:0005575,GO:0005622,GO:0005623,GO:0005737,GO:0005829,GO:0006508,GO:0006523,GO:0006807,GO:0008150,GO:0008152,GO:0010467,GO:0016485,GO:0016540,GO:0019538,GO:0043170,GO:0044238,GO:0044424,GO:0044444,GO:0044464,GO:0051604,GO:0071704,GO:1901564	GO:0004068,GO:0006523	GO:0005575,GO:0005622,GO:0005623,GO:0005737,GO:0005829,GO:0006508,GO:0006807,GO:0008150,GO:0008152,GO:0010467,GO:0016485,GO:0016540,GO:0019538,GO:0043170,GO:0044238,GO:0044424,GO:0044444,GO:0044464,GO:0051604,GO:0071704,GO:1901564	4.1.1.11	ko:K01579	ko00410,ko00770,ko01100,ko01110,map00410,map00770,map01100,map01110	M00119	Asp_decarbox	PCLMMKII_00713	operon_392	835892:836272:-	Unknown
WP_009613017.1	PM1_RS03655	panC	pantoate--beta-alanine ligase	False	836383	837234		836383:837234:-	H	Catalyzes the condensation of pantoate with beta-alanine in an ATP-dependent reaction via a pantoyl-adenylate intermediate	panC		GO:0004592,GO:0015940		6.3.2.1	ko:K01918	ko00410,ko00770,ko01100,ko01110,map00410,map00770,map01100,map01110	M00119	Pantoate_ligase	PCLMMKII_00714	operon_392	836383:837234:-	Cytoplasmic	9.97
WP_009613015.1	PM1_RS03660	panB	3-methyl-2-oxobutanoate hydroxymethyltransferase	False	837231	838031		837231:838031:-	H	Catalyzes the reversible reaction in which hydroxymethyl group from 5,10-methylenetetrahydrofolate is transferred onto alpha-ketoisovalerate to form ketopantoate	panB	-,GO:0003864,GO:0015940	GO:0003864,GO:0015940		2.1.2.11	ko:K00606	ko00770,ko01100,ko01110,map00770,map01100,map01110	M00119	Pantoate_transf	PCLMMKII_00715	operon_392	837231:838031:-	Unknown
WP_009613013.1	PM1_RS03665	folK	2-amino-4-hydroxy-6- hydroxymethyldihydropteridine diphosphokinase	False	838156	838641		838156:838641:-	H	2-amino-4-hydroxy-6-hydroxymethyldihydropteridine pyrophosphokinase	folK	GO:0000287,GO:0003674,GO:0003824,GO:0003848,GO:0005488,GO:0009396,GO:0016740,GO:0016772,GO:0016778,GO:0043167,GO:0043169,GO:0046872	GO:0003848,GO:0009396	GO:0000287,GO:0003674,GO:0003824,GO:0003848,GO:0005488,GO:0016740,GO:0016772,GO:0016778,GO:0043167,GO:0043169,GO:0046872	2.7.6.3	ko:K00950	ko00790,ko01100,map00790,map01100	M00126,M00841	HPPK	PCLMMKII_00716	operon_392	838156:838641:-	Cytoplasmic	9.26
WP_009613011.1	PM1_RS03670	pcnB	polynucleotide adenylyltransferase PcnB	False	838638	840041		838638:840041:-	H	Adds poly(A) tail to the 3' end of many RNAs, which usually targets these RNAs for decay. Plays a significant role in the global control of gene expression, through influencing the rate of transcript degradation, and in the general RNA quality control	pcnB				2.7.7.19	ko:K00970	ko03018,map03018		PolyA_pol,PolyA_pol_RNAbd,PolyA_pol_arg_C	PCLMMKII_00717	operon_392	838638:840041:-	Cytoplasmic	9.97
WP_009613009.1	PM1_RS03675	cbrB	sigma-54-dependent transcriptional regulator	False	840799	842235		840799:842235:-	T	COG2204 Response regulator containing CheY-like receiver, AAA-type ATPase, and DNA-binding domains	cbrB	-,GO:0000156,GO:0000160,GO:0003677,GO:0005524,GO:0006355	GO:0000156,GO:0000160,GO:0003677,GO:0005524,GO:0006355						Response_reg,Sigma54_activat	PCLMMKII_00718	operon_393	840799:842235:-	Cytoplasmic	9.97
WP_009613007.1	PM1_RS03680	cbrA	sensor histidine kinase	False	842262	845213		842262:845213:-	T	COG0591 Na proline symporter	cbrA	-,GO:0000155,GO:0004673,GO:0005524,GO:0007165	GO:0000155,GO:0004673,GO:0005524,GO:0007165						HATPase_c,HisKA,PAS	PCLMMKII_00719	operon_393	842262:845213:-	CytoplasmicMembrane	10
WP_003095129.1	PM1_RS03685	HA62_05660	hypothetical protein	False	845197	845373		845197:845373:-	S	MFS transporter	HA62_05660									PCLMMKII_00720	operon_393	845197:845373:-	CytoplasmicMembrane	9.82
WP_009612976.1	PM1_RS03690	gluQRS	tRNA glutamyl-Q(34) synthetase GluQRS	False	845458	846345		845458:846345:-	J		gluQ		GO:0004812,GO:0043039			ko:K01894			tRNA-synt_1c	PCLMMKII_00721	operon_394	845458:846345:-	Cytoplasmic	9.97
WP_009612973.1	PM1_RS03695	dksA	RNA polymerase-binding protein DksA	False	846431	846874		846431:846874:-	T	Transcription factor that acts by binding directly to the RNA polymerase (RNAP). Required for negative regulation of rRNA expression and positive regulation of several amino acid biosynthesis promoters. Also required for regulation of fis expression	dksA	GO:0005575,GO:0005622,GO:0005623,GO:0005737,GO:0005829,GO:0006355,GO:0008270,GO:0019899,GO:0044424,GO:0044444,GO:0044464	GO:0006355,GO:0008270,GO:0019899	GO:0005575,GO:0005622,GO:0005623,GO:0005737,GO:0005829,GO:0044424,GO:0044444,GO:0044464		ko:K06204	ko02026,map02026		zf-dskA_traR	PCLMMKII_00722	operon_394	846431:846874:-	Cytoplasmic	9.97
WP_009612971.1	PM1_RS03700	IV02_28760	pyridoxal phosphate-dependent aminotransferase	False	847066	848238	+	847066:848238:+	E	aminotransferase	IV02_28760								Aminotran_1_2	PCLMMKII_00723	operon_395	847066:848238:+	Cytoplasmic	9.97
WP_009612969.1	PM1_RS03705	sfsA	DNA/RNA nuclease SfsA	False	848238	848945	+	848238:848945:+	S	Belongs to the SfsA family	sfsA		GO:0003677			ko:K06206			SfsA	PCLMMKII_00724	operon_395	848238:848945:+	Cytoplasmic	9.97
WP_009612967.1	PM1_RS03710		Rieske (2Fe-2S) protein	False	849093	849422		849093:849422:-	P	COG2146 Ferredoxin subunits of nitrite reductase and ring-hydroxylating dioxygenases		-,GO:0046872,GO:0051537	GO:0046872,GO:0051537						Rieske	PCLMMKII_00725	operon_396	849093:849422:-	Cytoplasmic	8.96
WP_009612965.1	PM1_RS03715	phuR	TonB-dependent hemoglobin/transferrin/lactoferrin family receptor	False	849505	851715		849505:851715:-	P	receptor	phuR	-,GO:0019867,GO:0022857,GO:0055085	GO:0019867,GO:0022857,GO:0055085			ko:K16087,ko:K16089			Plug,TonB_dep_Rec	PCLMMKII_00726	operon_397	849505:851715:-	OuterMembrane	10
WP_009612962.1	PM1_RS03720	hmuS	hemin-degrading factor	False	851901	852956	+	851901:852956:+	P	hemin transport protein	hmuS	-,GO:0006826	GO:0006826			ko:K07225			HemS	PCLMMKII_00727	operon_398	851901:852956:+	Cytoplasmic	9.97
WP_009612960.1	PM1_RS03725	hmuT	heme/hemin ABC transporter substrate-binding protein	False	852967	853860	+	852967:853860:+	P	ABC-type hemin transport system, periplasmic component	hmuT	-,GO:0042626,GO:0055052,GO:0140359	GO:0042626,GO:0055052,GO:0140359			ko:K02016	ko02010,map02010	M00240	Peripla_BP_2	PCLMMKII_00728	operon_398	852967:853860:+	Periplasmic	9.76
WP_099049139.1	PM1_RS03730	hmuU	FecCD family ABC transporter permease	False	853911	854894	+	853911:854894:+	P	Belongs to the binding-protein-dependent transport system permease family. FecCD subfamily	hmuU	-,GO:0042626,GO:0140359	GO:0042626,GO:0140359			ko:K02015	ko02010,map02010	M00240	FecCD				CytoplasmicMembrane	10
WP_009612957.1	PM1_RS03735	hmuV	heme ABC transporter ATP-binding protein	False	854894	855661	+	854894:855661:+	P	Part of the ABC transporter complex HmuTUV involved in hemin import. Responsible for energy coupling to the transport system	hmuV	-,GO:0005524	GO:0005524		3.6.3.34	ko:K02013	ko02010,map02010	M00240	ABC_tran	PCLMMKII_00730	operon_398	854894:855661:+	CytoplasmicMembrane	10
WP_009612956.1	PM1_RS03740	phuW	ChaN family lipoprotein	False	855673	856557	+	855673:856557:+	S	Iron-regulated protein	phuW								Cofac_haem_bdg	PCLMMKII_00731	operon_398	855673:856557:+	Unknown
WP_009612954.1	PM1_RS03745		Crp/Fnr family transcriptional regulator	False	857366	858166		857366:858166:-	T	cAMP-binding proteins - catabolite gene activator and regulatory subunit of cAMP-dependent protein kinases		-,GO:0003677,GO:0030552	GO:0003677,GO:0030552						cNMP_binding	PCLMMKII_00733	operon_400	857366:858166:-	Cytoplasmic	8.96
WP_009612953.1	PM1_RS03750	tfoX	TfoX/Sxy family protein	False	858274	858546		858274:858546:-	K	TfoX C-terminal domain						ko:K07343			TfoX_C	PCLMMKII_00734	operon_401	858274:858546:-	Unknown
WP_009612952.1	PM1_RS03755		bifunctional aminoglycoside phosphotransferase/ATP-binding protein	False	858756	860318		858756:860318:-	S	protein conserved in bacteria		-,GO:0005524	GO:0005524			ko:K07028			AAA_33,APH	PCLMMKII_00735	operon_402	858756:860318:-	Cytoplasmic	9.97
WP_009612951.1	PM1_RS03760	mrcB	penicillin-binding protein 1B	False	860538	862859	+	860538:862859:+	M		mrcB	-,GO:0008233,GO:0008658,GO:0008955,GO:0009252,GO:0009274,GO:0046677	GO:0008233,GO:0008658,GO:0008955,GO:0009252,GO:0009274,GO:0046677		2.4.1.129,3.4.16.4	ko:K05365	ko00550,map00550		Transgly,Transpeptidase,UB2H	PCLMMKII_00736	operon_403	860538:862859:+	CytoplasmicMembrane	9.99
WP_009612950.1	PM1_RS03765		lipoprotein	False	862876	863706	+	862876:863706:+	H	COG0457 FOG TPR repeat									TPR_16	PCLMMKII_00737	operon_403	862876:863706:+	Unknown
WP_009612949.1	PM1_RS03770	yqcC	YqcC family protein	False	863706	864035	+	863706:864035:+	S	protein conserved in bacteria	yqcC	GO:0008150,GO:0009987,GO:0042710,GO:0044010,GO:0044764,GO:0051704	GO:0044010	GO:0008150,GO:0009987,GO:0042710,GO:0044010,GO:0044764,GO:0051704	5.1.3.13	ko:K01790	ko00521,ko00523,ko01130,map00521,map00523,map01130	M00793	DUF446	PCLMMKII_00738	operon_403	863706:864035:+	Unknown
WP_009612942.1	PM1_RS03775		DUF4124 domain-containing protein	False	864046	864492		864046:864492:-	M	Domain of unknown function (DUF4124)									DUF4124	PCLMMKII_00739	operon_404	864046:864492:-	Unknown
WP_009612941.1	PM1_RS03780	ilvI	acetolactate synthase 3 large subunit	False	864895	866625	+	864895:866625:+	H	acetolactate synthase	ilvI		GO:0000287,GO:0003984,GO:0009082,GO:0030976,GO:0050660		2.2.1.6	ko:K01652	ko00290,ko00650,ko00660,ko00770,ko01100,ko01110,ko01130,ko01210,ko01230,map00290,map00650,map00660,map00770,map01100,map01110,map01130,map01210,map01230	M00019,M00570	TPP_enzyme_C,TPP_enzyme_M,TPP_enzyme_N	PCLMMKII_00740	operon_405	864895:866625:+	Cytoplasmic	9.26
WP_009612939.1	PM1_RS03785	ilvN	acetolactate synthase small subunit	False	866628	867119	+	866628:867119:+	E	acetolactate synthase	ilvH		GO:0009082,GO:1990610		2.2.1.6	ko:K01653	ko00290,ko00650,ko00660,ko00770,ko01100,ko01110,ko01130,ko01210,ko01230,map00290,map00650,map00660,map00770,map01100,map01110,map01130,map01210,map01230	M00019,M00570	ACT,ACT_5,ALS_ss_C	PCLMMKII_00741	operon_405	866628:867119:+	Cytoplasmic	9.26
WP_009612937.1	PM1_RS03790	ilvC	ketol-acid reductoisomerase	False	867166	868182	+	867166:868182:+	EH		ilvC				1.1.1.86	ko:K00053	ko00290,ko00770,ko01100,ko01110,ko01130,ko01210,ko01230,map00290,map00770,map01100,map01110,map01130,map01210,map01230	M00019,M00570	IlvC,IlvN	PCLMMKII_00742	operon_405	867166:868182:+	Cytoplasmic	9.26
WP_009612935.1	PM1_RS03795	pssA	CDP-diacylglycerol--serine O-phosphatidyltransferase	False	868323	869141	+	868323:869141:+	I	Belongs to the CDP-alcohol phosphatidyltransferase class-I family	pssA	-,GO:0003882,GO:0008654	GO:0003882,GO:0008654		2.7.8.8	ko:K17103	ko00260,ko00564,ko01100,ko01110,map00260,map00564,map01100,map01110	M00093	CDP-OH_P_transf	PCLMMKII_00743	operon_406	868323:869141:+	CytoplasmicMembrane	10
WP_009612933.1	PM1_RS03800	msrP	protein-methionine-sulfoxide reductase catalytic subunit MsrP	False	869204	870217	+	869204:870217:+	C		msrP	-,GO:0016667,GO:0030091,GO:0043546	GO:0016667,GO:0030091,GO:0043546			ko:K07147			Oxidored_molyb	PCLMMKII_00744	operon_407	869204:870217:+	Unknown
WP_024128092.1	PM1_RS03805	msrQ	protein-methionine-sulfoxide reductase heme-binding subunit MsrQ	False	870223	870831	+	870223:870831:+	C		msrQ					ko:K17247			Ferric_reduct	PCLMMKII_00745	operon_407	870217:870831:+	CytoplasmicMembrane	10
WP_173427881.1	PM1_RS03810		hypothetical protein	False	870957	871229		870957:871229:-															Unknown
WP_009615677.1	PM1_RS03840		substrate-binding periplasmic protein	False	876780	877529		876780:877529:-	ET	ABC-type amino acid transport signal transduction systems periplasmic component domain						ko:K02030		M00236	SBP_bac_3	PCLMMKII_00748	operon_409	876780:877529:-	Unknown
WP_009615679.1	PM1_RS03845		SDR family oxidoreductase	False	877738	878577	+	877738:878577:+	IQ	KR domain		-,GO:0016491	GO:0016491						adh_short	PCLMMKII_00749	operon_410	877738:878577:+	Cytoplasmic	9.26
WP_009615681.1	PM1_RS03850	yciC	YciC family protein	False	878605	879258		878605:879258:-											UPF0259	PCLMMKII_00750	operon_411	878605:879258:-	CytoplasmicMembrane	10
WP_009615682.1	PM1_RS03855	yba2	DUF2076 domain-containing protein	False	879431	880168	+	879431:880168:+	S	protein conserved in bacteria	yba2					ko:K09945			DUF2076	PCLMMKII_00751	operon_412	879431:880168:+	Unknown
WP_009615683.1	PM1_RS03860		LabA-like NYN domain-containing protein	False	880256	880732	+	880256:880732:+	S	Nuclease		-,GO:0004540	GO:0004540						NYN	PCLMMKII_00752	operon_413	880256:880732:+	Cytoplasmic	8.96
WP_009615684.1	PM1_RS03865	rhlE	DEAD/DEAH box helicase	False	880778	882109	+	880778:882109:+	JKL	DEAD-box RNA helicase involved in	rhlE	-,GO:0003676,GO:0005524,GO:0016887	GO:0003676,GO:0005524,GO:0016887		3.6.4.13	ko:K11927	ko03018,map03018		DEAD,Helicase_C	PCLMMKII_00753	operon_413	880778:882109:+	Cytoplasmic	9.97
WP_009615685.1	PM1_RS03870		VOC family protein	False	882144	882515		882144:882515:-	E	lactoylglutathione lyase activity									Glyoxalase	PCLMMKII_00754	operon_414	882144:882515:-	Unknown
WP_009615686.1	PM1_RS03875		GNAT family N-acetyltransferase	False	882577	883182		882577:883182:-	K	COG0454 Histone acetyltransferase HPA2 and related acetyltransferases		-,GO:0008080	GO:0008080						Acetyltransf_1,Acetyltransf_10	PCLMMKII_00755	operon_414	882577:883182:-	Unknown
WP_024128425.1	PM1_RS03880		TIGR03862 family flavoprotein	False	883220	884461		883220:884461:-	S	NADFAD-utilizing dehydrogenase						ko:K07007			HI0933_like	PCLMMKII_00756	operon_414	883220:884494:-	Cytoplasmic	9.26
WP_009615688.1	PM1_RS03885		histone deacetylase family protein	False	884941	885861		884941:885861:-	BQ	COG0123 Deacetylases, including yeast histone deacetylase and acetoin utilization protein		-,GO:0000118,GO:0004407	GO:0000118,GO:0004407						Hist_deacetyl	PCLMMKII_00757	operon_415	884941:885861:-	Cytoplasmic	9.97
WP_009615689.1	PM1_RS03890		GNAT family N-acetyltransferase	False	885972	886535	+	885972:886535:+	J	COG1670 Acetyltransferases, including N-acetylases of ribosomal proteins		-,GO:0008080,GO:0016746	GO:0008080,GO:0016746						Acetyltransf_3	PCLMMKII_00758	operon_416	885972:886535:+	Cytoplasmic	8.96
WP_009615690.1	PM1_RS03895		nitroreductase family protein	False	886532	888148	+	886532:888148:+	C	TIGRFAM SagB-type dehydrogenase domain									Nitroreductase	PCLMMKII_00759	operon_416	886532:888148:+	Cytoplasmic	9.97
WP_009615691.1	PM1_RS03900	tesB	acyl-CoA thioesterase II	False	888145	889014	+	888145:889014:+	I	Acyl-CoA thioesterase	tesB		GO:0006637,GO:0047617			ko:K10805	ko01040,map01040		4HBT_3,Acyl_CoA_thio	PCLMMKII_00760	operon_416	888145:889014:+	Cytoplasmic	9.97
WP_009615692.1	PM1_RS03905	pgp	HAD family hydrolase	False	889011	889610	+	889011:889610:+	S	Hydrolase	pgp	-,GO:0016787	GO:0016787						HAD_2,Hydrolase	PCLMMKII_00761	operon_416	889011:889610:+	Cytoplasmic	9.26
WP_009615693.1	PM1_RS03910	btuB	TonB-dependent receptor domain-containing protein	False	890055	891926		890055:891926:-	P	Involved in the active translocation of vitamin B12 (cyanocobalamin) across the outer membrane to the periplasmic space. It derives its energy for transport by interacting with the trans-periplasmic membrane protein TonB	btuB					ko:K16092			Plug,TonB_dep_Rec	PCLMMKII_00762	operon_417	890055:891926:-	OuterMembrane	10
WP_009615694.1	PM1_RS03915	eutS	ethanolamine utilization microcompartment protein EutS	False	892524	892859	+	892524:892859:+	E	ethanolamine utilization protein	eutS	GO:0003674,GO:0005198,GO:0005575,GO:0005622,GO:0005623,GO:0031469,GO:0031471,GO:0043226,GO:0043228,GO:0043229,GO:0043232,GO:0044424,GO:0044464		GO:0003674,GO:0005198,GO:0005575,GO:0005622,GO:0005623,GO:0031469,GO:0031471,GO:0043226,GO:0043228,GO:0043229,GO:0043232,GO:0044424,GO:0044464		ko:K04031			BMC	PCLMMKII_00763	operon_418	892524:892859:+	Unknown
WP_009615695.1	PM1_RS03920	eutP	EutP/PduV family microcompartment system protein	False	892862	893329	+	892862:893329:+	E	ethanolamine utilization protein EutP	eutP	-,GO:0005524,GO:0006576	GO:0005524,GO:0006576			ko:K04029			PduV-EutP	PCLMMKII_00764	operon_418	892862:893329:+	Cytoplasmic	8.96
WP_009615696.1	PM1_RS03925	eutQ	ethanolamine utilization acetate kinase EutQ	False	893326	894021	+	893326:894021:+	E	Ethanolamine utilization protein eutQ	eutQ					ko:K04030			EutQ	PCLMMKII_00765	operon_418	893326:894021:+	Cytoplasmic	8.96
WP_009615698.1	PM1_RS03930	eutT	ethanolamine utilization cob(I)yrinic acid a,c-diamide adenosyltransferase EutT	False	894029	894871	+	894029:894871:+	E	Cobalamin adenosyltransferase	eutT	-,GO:0006580,GO:0008817	GO:0006580,GO:0008817		2.5.1.17	ko:K04032	ko00860,ko01100,map00860,map01100		Cob_adeno_trans	PCLMMKII_00766	operon_418	894029:894871:+	Cytoplasmic	8.96
WP_009615700.1	PM1_RS03935	eutD	phosphate acetyltransferase	False	894868	895869	+	894868:895869:+	C	belongs to the CobB CobQ family	eutD	GO:0003674,GO:0003824,GO:0006950,GO:0008150,GO:0008959,GO:0009266,GO:0009408,GO:0009628,GO:0016020,GO:0016407,GO:0016740,GO:0016746,GO:0016747,GO:0050896	GO:0008959,GO:0016020,GO:0016746	GO:0003674,GO:0003824,GO:0006950,GO:0008150,GO:0008959,GO:0009266,GO:0009408,GO:0009628,GO:0016407,GO:0016740,GO:0016746,GO:0016747,GO:0050896	2.3.1.8	ko:K00625,ko:K04020,ko:K13788	ko00430,ko00620,ko00640,ko00680,ko00720,ko01100,ko01120,ko01200,map00430,map00620,map00640,map00680,map00720,map01100,map01120,map01200	M00357,M00579	AAA_26,DRTGG,PTA_PTB	PCLMMKII_00767	operon_418	894868:895869:+	Cytoplasmic	9.97
WP_009615702.1	PM1_RS03940	eutM	ethanolamine utilization microcompartment protein EutM	False	895966	896259	+	895966:896259:+	CQ	ethanolamine utilization protein	eutM	GO:0003674,GO:0005198,GO:0005575,GO:0005622,GO:0005623,GO:0031469,GO:0031471,GO:0043226,GO:0043228,GO:0043229,GO:0043232,GO:0044424,GO:0044464		GO:0003674,GO:0005198,GO:0005575,GO:0005622,GO:0005623,GO:0031469,GO:0031471,GO:0043226,GO:0043228,GO:0043229,GO:0043232,GO:0044424,GO:0044464		ko:K04027			BMC	PCLMMKII_00768	operon_418	895966:896259:+	Unknown
WP_009615703.1	PM1_RS03945	eutN	ethanolamine utilization microcompartment protein EutN	False	896358	896645	+	896358:896645:+	CQ	Ethanolamine utilization protein eutN	eutN	GO:0006950,GO:0006974,GO:0008150,GO:0009987,GO:0033554,GO:0050896,GO:0051716		GO:0006950,GO:0006974,GO:0008150,GO:0009987,GO:0033554,GO:0050896,GO:0051716		ko:K04028			EutN_CcmL	PCLMMKII_00769	operon_418	896358:896645:+	Unknown
WP_009615704.1	PM1_RS03950	eutE	aldehyde dehydrogenase family protein	False	896740	898161	+	896740:898161:+	C	Aldehyde dehydrogenase	eutE	GO:0003674,GO:0003824,GO:0004029,GO:0008150,GO:0008152,GO:0008774,GO:0016491,GO:0016620,GO:0016903,GO:0055114	GO:0004029,GO:0008774	GO:0003674,GO:0003824,GO:0004029,GO:0008150,GO:0008152,GO:0016491,GO:0016620,GO:0016903,GO:0055114		ko:K04021	ko00620,ko01100,ko01120,map00620,map01100,map01120		Aldedh	PCLMMKII_00770	operon_419	896740:898161:+	Unknown
WP_009615705.1	PM1_RS03955	eutJ	ethanolamine utilization protein EutJ	False	898169	899005	+	898169:899005:+	E	MreB/Mbl protein		-,GO:0005515,GO:0051301	GO:0005515,GO:0051301			ko:K04024				PCLMMKII_00771	operon_419	898169:899005:+	Cytoplasmic	8.96
WP_009615706.1	PM1_RS03960	eutG	iron-containing alcohol dehydrogenase family protein	False	899007	900254	+	899007:900254:+	C	alcohol dehydrogenase	eutG	GO:0003674,GO:0003824,GO:0004022,GO:0005575,GO:0005622,GO:0005623,GO:0005737,GO:0005829,GO:0008150,GO:0008152,GO:0016491,GO:0016614,GO:0016616,GO:0044424,GO:0044444,GO:0044464,GO:0055114		GO:0003674,GO:0003824,GO:0004022,GO:0005575,GO:0005622,GO:0005623,GO:0005737,GO:0005829,GO:0008150,GO:0008152,GO:0016491,GO:0016614,GO:0016616,GO:0044424,GO:0044444,GO:0044464,GO:0055114		ko:K04022	ko00010,ko01100,ko01110,ko01120,ko01130,map00010,map01100,map01110,map01120,map01130		Fe-ADH	PCLMMKII_00772	operon_419	899007:900254:+	Cytoplasmic	9.26
WP_009615707.1	PM1_RS03965	eutH	ethanolamine utilization protein EutH	False	900251	901507	+	900251:901507:+	E	ethanolamine utilization protein	eutH	GO:0005575,GO:0005623,GO:0005886,GO:0016020,GO:0034228,GO:0034229,GO:0044464,GO:0071944	GO:0016020,GO:0034228,GO:0034229	GO:0005575,GO:0005623,GO:0005886,GO:0016020,GO:0044464,GO:0071944		ko:K04023			EutH	PCLMMKII_00773	operon_419	900251:901507:+	CytoplasmicMembrane	10
WP_009615708.1	PM1_RS03970	eutA	ethanolamine ammonia-lyase reactivating factor EutA	False	901517	902935	+	901517:902935:+	E	ethanolamine utilization protein	eutA	GO:0006807,GO:0008150,GO:0008152,GO:0009987,GO:0019538,GO:0030091,GO:0043085,GO:0043170,GO:0044093,GO:0044237,GO:0044238,GO:0044260,GO:0044267,GO:0050790,GO:0051339,GO:0051349,GO:0065007,GO:0065009,GO:0071704,GO:1901564		GO:0006807,GO:0008150,GO:0008152,GO:0009987,GO:0019538,GO:0030091,GO:0043085,GO:0043170,GO:0044093,GO:0044237,GO:0044238,GO:0044260,GO:0044267,GO:0050790,GO:0051339,GO:0051349,GO:0065007,GO:0065009,GO:0071704,GO:1901564		ko:K04019	ko00564,ko01100,map00564,map01100		EutA	PCLMMKII_00774	operon_419	901517:902935:+	Unknown
WP_009615710.1	PM1_RS03975	eutB	ethanolamine ammonia-lyase subunit EutB	False	902945	904306	+	902945:904306:+	E	With EutC catalyzes the formation of acetaldehyde and ammonia from ethanolamine	eutB	GO:0005575,GO:0005622,GO:0005623,GO:0005737,GO:0005829,GO:0009350,GO:0032991,GO:0044424,GO:0044444,GO:0044464,GO:1902494		GO:0005575,GO:0005622,GO:0005623,GO:0005737,GO:0005829,GO:0009350,GO:0032991,GO:0044424,GO:0044444,GO:0044464,GO:1902494	4.3.1.7	ko:K03735	ko00564,ko01100,map00564,map01100		EutB	PCLMMKII_00775	operon_419	902945:904306:+	Cytoplasmic	9.97
WP_009615712.1	PM1_RS03980	eutC	ethanolamine ammonia-lyase subunit EutC	False	904317	905198	+	904317:905198:+	E	Belongs to the EutC family	eutC	GO:0005575,GO:0005622,GO:0005623,GO:0006520,GO:0008851,GO:0009350,GO:0032991,GO:0044424,GO:0044464,GO:1902494	GO:0006520,GO:0008851	GO:0005575,GO:0005622,GO:0005623,GO:0009350,GO:0032991,GO:0044424,GO:0044464,GO:1902494	4.3.1.7	ko:K03736	ko00564,ko01100,map00564,map01100		EutC	PCLMMKII_00776	operon_419	904317:905198:+	Cytoplasmic	9.97
WP_009615714.1	PM1_RS03985	eutL	ethanolamine utilization microcompartment protein EutL	False	905224	905883	+	905224:905883:+	E	Carboxysome structural protein involved in ethanolamine utilization	eutL	GO:0003674,GO:0005198,GO:0005488,GO:0005515,GO:0005575,GO:0005622,GO:0005623,GO:0008270,GO:0031469,GO:0031471,GO:0042802,GO:0043167,GO:0043169,GO:0043226,GO:0043228,GO:0043229,GO:0043232,GO:0044424,GO:0044464,GO:0046872,GO:0046914	GO:0005198,GO:0031469	GO:0003674,GO:0005198,GO:0005488,GO:0005515,GO:0005575,GO:0005622,GO:0005623,GO:0008270,GO:0031469,GO:0031471,GO:0042802,GO:0043167,GO:0043169,GO:0043226,GO:0043228,GO:0043229,GO:0043232,GO:0044424,GO:0044464,GO:0046872,GO:0046914		ko:K04026			BMC	PCLMMKII_00777	operon_419	905224:905883:+	Unknown
WP_009615716.1	PM1_RS03990	eutK	BMC domain-containing protein	False	905897	906385	+	905897:906385:+	CQ	ethanolamine utilization protein	eutK	GO:0003674,GO:0005198,GO:0005575,GO:0005622,GO:0005623,GO:0008150,GO:0009314,GO:0009628,GO:0010165,GO:0010212,GO:0031469,GO:0031471,GO:0043226,GO:0043228,GO:0043229,GO:0043232,GO:0044424,GO:0044464,GO:0050896	GO:0031469	GO:0003674,GO:0005198,GO:0005575,GO:0005622,GO:0005623,GO:0008150,GO:0009314,GO:0009628,GO:0010165,GO:0010212,GO:0031469,GO:0031471,GO:0043226,GO:0043228,GO:0043229,GO:0043232,GO:0044424,GO:0044464,GO:0050896		ko:K04025			BMC,EutK_C	PCLMMKII_00778	operon_419	905897:906385:+	Unknown
WP_009615718.1	PM1_RS03995	pduS	4Fe-4S dicluster domain-containing protein	False	906382	907737	+	906382:907737:+	C	NADH dehydrogenase	pduS								Complex1_51K,Fer4_17,RnfC_N,SLBB	PCLMMKII_00779	operon_419	906382:907737:+	Cytoplasmic	8.96
WP_009615722.1	PM1_RS04010	eutR	HTH-type transcriptional regulator EutR	False	908394	909452	+	908394:909452:+	K	transcriptional regulator	eutR		GO:0003700,GO:0006355			ko:K04033			HTH_18	PCLMMKII_00781	operon_420	908394:909452:+	Cytoplasmic	9.97
WP_009615723.1	PM1_RS04015	ackA	acetate/propionate family kinase	False	909551	910735	+	909551:910735:+	F	Catalyzes the formation of acetyl phosphate from acetate and ATP. Can also catalyze the reverse reaction	ackA		GO:0000287,GO:0005524,GO:0006082,GO:0016301,GO:0016310,GO:0016774		2.7.2.1,2.7.2.15	ko:K00925,ko:K00932	ko00430,ko00620,ko00640,ko00680,ko00720,ko01100,ko01120,ko01200,map00430,map00620,map00640,map00680,map00720,map01100,map01120,map01200	M00357,M00579	Acetate_kinase	PCLMMKII_00782	operon_421	909551:910735:+	Cytoplasmic	9.97
WP_009615724.1	PM1_RS04020	dxs	1-deoxy-D-xylulose-5-phosphate synthase	False	910752	912662		910752:912662:-	H	Catalyzes the acyloin condensation reaction between C atoms 2 and 3 of pyruvate and glyceraldehyde 3-phosphate to yield 1-deoxy-D-xylulose-5-phosphate (DXP)	dxs		GO:0005737,GO:0008615,GO:0008661,GO:0009228,GO:0009240		2.2.1.7	ko:K01662	ko00730,ko00900,ko01100,ko01110,ko01130,map00730,map00900,map01100,map01110,map01130	M00096	DXP_synthase_N,Transket_pyr,Transketolase_C	PCLMMKII_00783	operon_422	910752:912662:-	Cytoplasmic	9.97
WP_009615725.1	PM1_RS04025	ispA	(2E,6E)-farnesyl diphosphate synthase	False	913246	914133		913246:914133:-	H	Belongs to the FPP GGPP synthase family	ispA		GO:0008299		2.5.1.1,2.5.1.10,2.5.1.29	ko:K00795,ko:K13789	ko00900,ko01100,ko01110,ko01130,map00900,map01100,map01110,map01130	M00364,M00366	polyprenyl_synt	PCLMMKII_00784	operon_423	913246:914133:-	Cytoplasmic	9.97
WP_009615726.1	PM1_RS04030	xseB	exodeoxyribonuclease VII small subunit	False	914130	914372		914130:914372:-	L	Bidirectionally degrades single-stranded DNA into large acid-insoluble oligonucleotides, which are then degraded further into small acid-soluble oligonucleotides	xseB		GO:0006308,GO:0008855,GO:0009318		3.1.11.6	ko:K03602	ko03430,map03430		Exonuc_VII_S	PCLMMKII_00785	operon_423	914130:914372:-	Cytoplasmic	9.26
WP_009615727.1	PM1_RS04035	acpH	acyl carrier protein phosphodiesterase	False	914492	915106	+	914492:915106:+	S	Converts holo-ACP to apo-ACP by hydrolytic cleavage of the phosphopantetheine prosthetic group from ACP	acpH		GO:0006633,GO:0008770		3.1.4.14	ko:K08682	ko00770,map00770		ACP_PD	PCLMMKII_00786	operon_424	914492:915106:+	Cytoplasmic	8.96
WP_009615728.1	PM1_RS04040		universal stress protein	False	915158	916024	+	915158:916024:+	T	Universal stress protein		-,GO:0042802	GO:0042802						Usp	PCLMMKII_00787	operon_424	915158:916024:+	Cytoplasmic	9.97
WP_009615729.1	PM1_RS04045	plsC	lysophospholipid acyltransferase family protein	False	916181	916945		916181:916945:-	I	Acyltransferase	plsC				2.3.1.51	ko:K00655	ko00561,ko00564,ko01100,ko01110,map00561,map00564,map01100,map01110	M00089	Acyltransferase	PCLMMKII_00788	operon_425	916181:916945:-	CytoplasmicMembrane	9.97
WP_009615730.1	PM1_RS04050	olsB	L-ornithine N(alpha)-acyltransferase	False	916945	917703		916945:917703:-	I	hemolysin									Acetyltransf_5	PCLMMKII_00789	operon_425	916945:917703:-	Cytoplasmic	8.96
WP_009615738.1	PM1_RS04055		acyl-CoA/acyl-ACP dehydrogenase	False	917847	918743	+	917847:918743:+	I	acyl-CoA dehydrogenase									Acyl-CoA_dh_M	PCLMMKII_00790	operon_426	917847:918743:+	Unknown
WP_009615740.1	PM1_RS04060		MBL fold metallo-hydrolase	False	918815	919600	+	918815:919600:+	C	PFAM beta-lactamase domain protein									Lactamase_B	PCLMMKII_00791	operon_427	918815:919600:+	Cytoplasmic	9.97
WP_009615742.1	PM1_RS04065		serine hydrolase domain-containing protein	False	919691	920818	+	919691:920818:+	V	COG1680 Beta-lactamase class C and other penicillin binding proteins		-,GO:0016787	GO:0016787						Beta-lactamase	PCLMMKII_00792	operon_428	919691:920818:+	Periplasmic	9.84
WP_009615744.1	PM1_RS04070		hypothetical protein	False	920815	921135	+	920815:921135:+												PCLMMKII_00793	operon_428	920815:921135:+	CytoplasmicMembrane	9.86
WP_009615746.1	PM1_RS04075		YceI family protein	False	921375	921950	+	921375:921950:+	G	Belongs to the UPF0312 family									YceI	PCLMMKII_00794	operon_429	921375:921950:+	Unknown
WP_152604510.1	PM1_RS04080		phospholipase D-like domain-containing protein	False	922025	923104	+	922025:923104:+	I	Phospholipase D. Active site motifs.		-,GO:0016780	GO:0016780						PLDc_2				CytoplasmicMembrane	7.88
WP_009615750.1	PM1_RS04085		acyltransferase family protein	False	923150	924427	+	923150:924427:+	I	Acyltransferase		-,GO:0016747	GO:0016747						Acyl_transf_3	PCLMMKII_00796	operon_429	923150:924427:+	CytoplasmicMembrane	10
WP_009615751.1	PM1_RS04090		DUF2846 domain-containing protein	False	924513	925112	+	924513:925112:+	S	Protein of unknown function (DUF2846)									DUF2846	PCLMMKII_00797	operon_430	924513:925112:+	Unknown
WP_009615752.1	PM1_RS04095	fae	formaldehyde-activating enzyme	False	925388	925900	+	925388:925900:+	S	PFAM Formaldehyde-activating enzyme		-,GO:0016051,GO:0016840	GO:0016051,GO:0016840		4.2.1.147	ko:K10713	ko00680,ko01120,ko01200,map00680,map01120,map01200		Fae	PCLMMKII_00798	operon_431	925388:925900:+	Cytoplasmic	9.26
WP_009615753.1	PM1_RS04100	yajO	aldo/keto reductase	False	925911	926945	+	925911:926945:+	C	Aldo keto reductase		-,GO:0016491	GO:0016491						Aldo_ket_red	PCLMMKII_00799	operon_431	925911:926945:+	Cytoplasmic	9.97
WP_009615754.1	PM1_RS04105	gabD	NAD-dependent succinate-semialdehyde dehydrogenase	False	926942	928381	+	926942:928381:+	C	belongs to the aldehyde dehydrogenase family	gabD				1.2.1.16,1.2.1.20,1.2.1.79	ko:K00135	ko00250,ko00310,ko00350,ko00650,ko00760,ko01100,ko01120,map00250,map00310,map00350,map00650,map00760,map01100,map01120	M00027	Aldedh	PCLMMKII_00800	operon_431	926942:928381:+	Cytoplasmic	9.26
WP_009615757.1	PM1_RS04110	ygcS	MFS transporter	False	928501	929862	+	928501:929862:+	EGP	transporter	ygcS	GO:0005575,GO:0005623,GO:0005886,GO:0016020,GO:0022857,GO:0044464,GO:0055085,GO:0071944	GO:0016020,GO:0022857,GO:0055085	GO:0005575,GO:0005623,GO:0005886,GO:0016020,GO:0044464,GO:0071944		ko:K08368			Sugar_tr	PCLMMKII_00801	operon_432	928501:929862:+	CytoplasmicMembrane	10
WP_009615760.1	PM1_RS04115		hypothetical protein	False	930021	930473	+	930021:930473:+												PCLMMKII_00802	operon_433	930021:930473:+	Cytoplasmic	8.96
WP_024128431.1	PM1_RS04120		GNAT family N-acetyltransferase	False	930496	931038	+	930496:931038:+	K	-acetyltransferase		-,GO:0008080,GO:0016746	GO:0008080,GO:0016746						Acetyltransf_10				Cytoplasmic	8.96
WP_009615762.1	PM1_RS04125		hypothetical protein	False	931212	931472		931212:931472:-												PCLMMKII_00803	operon_434	931212:931472:-	Unknown
WP_009615764.1	PM1_RS04130	lysR	LysR substrate-binding domain-containing protein	False	931647	932522		931647:932522:-	K	LysR family transcriptional regulator									HTH_1,LysR_substrate	PCLMMKII_00804	operon_435	931647:932522:-	Cytoplasmic	9.97
WP_009615766.1	PM1_RS04135		hypothetical protein	False	932756	933937	+	932756:933937:+	U	hemolysin activation secretion protein									Porin_O_P	PCLMMKII_00805	operon_436	932756:933937:+	OuterMembrane	9.52
WP_009615768.1	PM1_RS04140		LysR substrate-binding domain-containing protein	False	934032	934976	+	934032:934976:+	K	LysR family transcriptional regulator									HTH_1,LysR_substrate	PCLMMKII_00806	operon_437	934032:934976:+	Cytoplasmic	9.97
WP_009615770.1	PM1_RS04145	aldA	aldehyde dehydrogenase	False	935189	936613	+	935189:936613:+	C	belongs to the aldehyde dehydrogenase family		-,GO:0016620	GO:0016620		1.2.1.21,1.2.1.22	ko:K07248	ko00620,ko00630,ko01120,map00620,map00630,map01120		Aldedh	PCLMMKII_00807	operon_437	935189:936613:+	Cytoplasmic	9.97
WP_256665733.1	PM1_RS04150		MFS transporter	False	936702	938000	+	936702:938000:+	G	Major facilitator superfamily		-,GO:0015112,GO:0022857,GO:0055085	GO:0015112,GO:0022857,GO:0055085						MFS_1	PCLMMKII_00808	operon_438	936735:938000:+	CytoplasmicMembrane	10
WP_009615774.1	PM1_RS04155		mandelate racemase/muconate lactonizing enzyme family protein	False	937997	939214	+	937997:939214:+	M	Catalyzes the dehydration of D-galactonate to 2-keto-3- deoxy-D-galactonate		-,GO:0000287,GO:0003824	GO:0000287,GO:0003824						MR_MLE_C,MR_MLE_N	PCLMMKII_00809	operon_438	937997:939214:+	Cytoplasmic	8.96
WP_009615776.1	PM1_RS04160	betA	GMC family oxidoreductase	False	939268	940917	+	939268:940917:+	E	Involved in the biosynthesis of the osmoprotectant glycine betaine. Catalyzes the oxidation of choline to betaine aldehyde and betaine aldehyde to glycine betaine at the same rate	betA	-,GO:0016491,GO:0050660	GO:0016491,GO:0050660		1.1.99.1	ko:K00108	ko00260,ko01100,map00260,map01100	M00555	GMC_oxred_C,GMC_oxred_N	PCLMMKII_00810	operon_438	939268:940917:+	CytoplasmicMembrane	7.88
WP_009615778.1	PM1_RS04165	pfpI	DJ-1/PfpI family protein	False	941011	941592	+	941011:941592:+	S	Intracellular protease	pfpI				3.5.1.124	ko:K05520			DJ-1_PfpI	PCLMMKII_00811	operon_439	941011:941592:+	Cytoplasmic	9.26
WP_024128433.1	PM1_RS04170		ribbon-helix-helix domain-containing protein	False	941626	941928	+	941626:941928:+	S	protein related to arylsulfate sulfotransferase involved in siderophore biosynthesis									RHH_4	PCLMMKII_00812	operon_439	941626:941928:+	Cytoplasmic	8.96
WP_009615782.1	PM1_RS04175		YhfG family protein	False	942499	942666	+	942499:942666:+	S	Protein of unknown function (DUF2559)									DUF2559	PCLMMKII_00813	operon_440	942499:942666:+	Unknown
WP_024128435.1	PM1_RS04180	fic	putative adenosine monophosphate-protein transferase Fic	False	942669	943265	+	942669:943265:+	D	cell filamentation protein Fic	fic					ko:K04095			Fic				Cytoplasmic	8.96
WP_009615786.1	PM1_RS04185	fumA	fumarate hydratase	False	943409	944932		943409:944932:-	C	Catalyzes the reversible hydration of fumarate to (S)- malate	fumA		GO:0004333,GO:0006091,GO:0006099,GO:0046872,GO:0051539		4.2.1.2	ko:K01676	ko00020,ko00620,ko00720,ko01100,ko01110,ko01120,ko01130,ko01200,map00020,map00620,map00720,map01100,map01110,map01120,map01130,map01200	M00009,M00011,M00173,M00374	Fumerase,Fumerase_C	PCLMMKII_00815	operon_442	943409:944932:-	Cytoplasmic	9.97
WP_009615788.1	PM1_RS04190	cph2	GGDEF domain-containing protein	False	945187	946314	+	945187:946314:+	T	GGDEF domain	cph2				2.7.7.65	ko:K20954,ko:K21019,ko:K21085	ko02025,ko02026,ko05111,map02025,map02026,map05111		GGDEF,dCache_1	PCLMMKII_00816	operon_443	945187:946314:+	CytoplasmicMembrane	10
WP_009615790.1	PM1_RS04195		iron-sulfur-binding ferredoxin reductase	False	946307	947242	+	946307:947242:+	C	COG0543 2-polyprenylphenol hydroxylase and related flavodoxin oxidoreductases		-,GO:0016491,GO:0051536	GO:0016491,GO:0051536						FAD_binding_6,Fer2,NAD_binding_1	PCLMMKII_00817	operon_443	946307:947242:+	Cytoplasmic	9.97
WP_009615792.1	PM1_RS04200		enoyl-CoA hydratase	False	947291	948064	+	947291:948064:+	I	Enoyl-CoA hydratase									ECH_1	PCLMMKII_00818	operon_443	947291:948064:+	Cytoplasmic	9.26
WP_009615793.1	PM1_RS04205	pyk	pyruvate kinase	False	948702	950153		948702:950153:-	G	Belongs to the pyruvate kinase family	pykA	-,GO:0000287,GO:0004743,GO:0006096,GO:0030955	GO:0000287,GO:0004743,GO:0006096,GO:0030955		2.7.1.40	ko:K00873	ko00010,ko00230,ko00620,ko01100,ko01110,ko01120,ko01130,ko01200,ko01230,ko04922,ko04930,ko05165,ko05203,ko05230,map00010,map00230,map00620,map01100,map01110,map01120,map01130,map01200,map01230,map04922,map04930,map05165,map05203,map05230	M00001,M00002,M00049,M00050	PK,PK_C	PCLMMKII_00819	operon_444	948702:950153:-	Cytoplasmic	9.97
WP_009615795.1	PM1_RS04210	ydaA	universal stress protein	False	950219	951148		950219:951148:-	T	universal stress protein	ydaA					ko:K14055			Usp	PCLMMKII_00820	operon_444	950219:951148:-	Cytoplasmic	9.97
WP_009615797.1	PM1_RS04215	yfiO	tetratricopeptide repeat protein	False	951213	952019		951213:952019:-	S	Tetratricopeptide repeat		-,GO:0005515	GO:0005515						TPR_6	PCLMMKII_00821	operon_445	951213:952019:-	Unknown
WP_009615799.1	PM1_RS04220	cpoB	tetratricopeptide repeat protein	False	952121	952492	+	952121:952492:+				-,GO:0005515	GO:0005515							PCLMMKII_00822	operon_446	952121:952492:+	Unknown
WP_009615806.1	PM1_RS04225		DUF4124 domain-containing protein	False	952569	952994	+	952569:952994:+	S	Domain of unknown function (DUF4124)									DUF4124	PCLMMKII_00823	operon_447	952569:952994:+	Unknown
WP_009615807.1	PM1_RS04230	pilZ	PilZ domain-containing protein	False	953054	953413	+	953054:953413:+	S	PilZ domain		-,GO:0035438	GO:0035438						PilZ	PCLMMKII_00824	operon_447	953054:953413:+	Unknown
WP_009615808.1	PM1_RS04235		DUF58 domain-containing protein	False	953795	955126		953795:955126:-	S	conserved protein (some members contain a von Willebrand factor type A (vWA) domain)									DUF58	PCLMMKII_00825	operon_448	953795:955126:-	Unknown
WP_009615810.1	PM1_RS04240		AAA family ATPase	False	955123	956133		955123:956133:-	S	PFAM ATPase associated with various cellular activities		-,GO:0005524,GO:0016887	GO:0005524,GO:0016887			ko:K03924			AAA_3	PCLMMKII_00826	operon_448	955123:956133:-	Cytoplasmic	9.97
WP_009615813.1	PM1_RS04245		DUF4350 domain-containing protein	False	956130	957404		956130:957404:-	M	Domain of unknown function (DUF4350)									DUF4350	PCLMMKII_00827	operon_448	956130:957404:-	Unknown
WP_009615815.1	PM1_RS04250		DUF4129 domain-containing protein	False	957401	958972		957401:958972:-											DUF4129	PCLMMKII_00828	operon_448	957401:958972:-	CytoplasmicMembrane	10
WP_009615817.1	PM1_RS04255		stage II sporulation protein M	False	958959	959942		958959:959942:-	S	Membrane		-,GO:0030435,GO:0042173,GO:1901893	GO:0030435,GO:0042173,GO:1901893						SpoIIM	PCLMMKII_00829	operon_448	958959:959942:-	CytoplasmicMembrane	10
WP_009615824.1	PM1_RS04260		RDD family protein	False	959939	960664		959939:960664:-	S	membrane protein domain		-,GO:0005886	GO:0005886						RDD	PCLMMKII_00830	operon_448	959939:960664:-	CytoplasmicMembrane	9.82
WP_009615825.1	PM1_RS04265		hypothetical protein	False	960755	961522		960755:961522:-	S	integral membrane protein									DUF975	PCLMMKII_00831	operon_449	960755:961522:-	CytoplasmicMembrane	10
WP_009615826.1	PM1_RS04270	sbcB	exodeoxyribonuclease I	False	961639	963072	+	961639:963072:+	L	Exonucleolytic cleavage in the 3'- to 5'-direction to yield nucleoside 5'-phosphates	sbcB		GO:0000175,GO:0003676,GO:0006281,GO:0008310		3.1.11.1	ko:K01141	ko03430,map03430		Exonuc_X-T_C,RNase_T	PCLMMKII_00832	operon_450	961639:963072:+	Cytoplasmic	9.97
WP_009615827.1	PM1_RS04275	mvaT	histone-like nucleoid-structuring protein MvaT	False	963154	963528		963154:963528:-	S	H-NS histone	mvaT	-,GO:0003677,GO:0071824	GO:0003677,GO:0071824							PCLMMKII_00833	operon_451	963154:963528:-	Cytoplasmic	9.97
WP_009615828.1	PM1_RS04280	purU	formyltetrahydrofolate deformylase	False	963780	964631	+	963780:964631:+	F	Catalyzes the hydrolysis of 10-formyltetrahydrofolate (formyl-FH4) to formate and tetrahydrofolate (FH4)	purU	-,GO:0006189,GO:0008864	GO:0006189,GO:0008864		3.5.1.10	ko:K01433	ko00630,ko00670,map00630,map00670		ACT,Formyl_trans_N	PCLMMKII_00834	operon_452	963780:964631:+	Cytoplasmic	9.97
WP_009615829.1	PM1_RS04285		hypothetical protein	False	964817	965002	+	964817:965002:+												PCLMMKII_00835	operon_453	964817:965002:+	Unknown
WP_009615830.1	PM1_RS04290	adhA	zinc-dependent alcohol dehydrogenase family protein	False	965029	966012	+	965029:966012:+	S	alcohol dehydrogenase	adhA				1.1.1.1	ko:K13953	ko00010,ko00071,ko00350,ko00625,ko00626,ko00830,ko00980,ko00982,ko01100,ko01110,ko01120,ko01130,ko01220,map00010,map00071,map00350,map00625,map00626,map00830,map00980,map00982,map01100,map01110,map01120,map01130,map01220		ADH_N	PCLMMKII_00836	operon_453	965029:966012:+	Cytoplasmic	9.97
WP_009615831.1	PM1_RS04295		lysylphosphatidylglycerol synthase transmembrane domain-containing protein	False	966457	967458		966457:967458:-	S	Lysylphosphatidylglycerol synthase TM region		-,GO:0016020	GO:0016020						LPG_synthase_TM	PCLMMKII_00837	operon_454	966457:967458:-	CytoplasmicMembrane	10
WP_009615832.1	PM1_RS04300	uraA	uracil-xanthine permease family protein	False	967669	968958		967669:968958:-	F	Xanthine uracil	uraA		GO:0015205,GO:0015851,GO:0016020,GO:0022857,GO:0055085			ko:K02824,ko:K09016			Xan_ur_permease	PCLMMKII_00838	operon_455	967669:968958:-	CytoplasmicMembrane	10
WP_009615833.1	PM1_RS04305	upp	uracil phosphoribosyltransferase	False	968962	969600		968962:969600:-	F	Catalyzes the conversion of uracil and 5-phospho-alpha- D-ribose 1-diphosphate (PRPP) to UMP and diphosphate	upp		GO:0004845,GO:0006223		2.4.2.9	ko:K00761	ko00240,ko01100,map00240,map01100		UPRTase	PCLMMKII_00839	operon_455	968962:969600:-	Cytoplasmic	9.97
WP_009615834.1	PM1_RS04310	hpt	hypoxanthine-guanine phosphoribosyltransferase	False	969817	970374	+	969817:970374:+	F	Belongs to the purine pyrimidine phosphoribosyltransferase family	hpt		GO:0009116		2.4.2.8	ko:K00760	ko00230,ko00983,ko01100,ko01110,map00230,map00983,map01100,map01110		Pribosyltran	PCLMMKII_00840	operon_456	969817:970374:+	Cytoplasmic	9.97
WP_009615835.1	PM1_RS04315	wbuC	WbuC family cupin fold metalloprotein	False	970378	970854	+	970378:970854:+	S	protein containing double-stranded beta helix domain										PCLMMKII_00841	operon_456	970378:970854:+	Unknown
WP_024128436.1	PM1_RS04320		hypothetical protein	False	970855	970992	+	970855:970992:+	C	belongs to the aldehyde dehydrogenase family					1.2.1.39,1.2.1.8	ko:K00130,ko:K00146	ko00260,ko00360,ko00643,ko01100,ko01120,map00260,map00360,map00643,map01100,map01120	M00555	Aldedh				Unknown
WP_009615836.1	PM1_RS04325		hypothetical protein	False	971248	971403		971248:971403:-	K	Transcriptional regulator						ko:K21699			HTH_1,LysR_substrate	PCLMMKII_00842	operon_457	971248:971403:-	Unknown
WP_009615837.1	PM1_RS04330		hypothetical protein	False	971547	972032	+	971547:972032:+												PCLMMKII_00843	operon_458	971547:972032:+	Unknown
WP_009615841.1	PM1_RS04335	IV02_13490	PA4642 family protein	False	972114	972401	+	972114:972401:+	S	aminopeptidase	IV02_13490									PCLMMKII_00844	operon_459	972114:972401:+	Cytoplasmic	8.96
WP_009615843.1	PM1_RS04340	phnB	VOC family protein	False	972610	973011	+	972610:973011:+	S	PFAM Glyoxalase bleomycin resistance protein dioxygenase	phnB					ko:K04750			3-dmu-9_3-mt,Glyoxalase	PCLMMKII_00845	operon_460	972610:973011:+	Cytoplasmic	9.26
WP_009615846.1	PM1_RS04345	mqo	malate dehydrogenase (quinone)	False	973073	974557		973073:974557:-	C	malate quinone oxidoreductase	mqo	-,GO:0006099,GO:0008924	GO:0006099,GO:0008924		1.1.5.4	ko:K00116	ko00020,ko00620,ko01100,ko01110,ko01120,ko01130,ko01200,map00020,map00620,map01100,map01110,map01120,map01130,map01200	M00009,M00011	Mqo	PCLMMKII_00846	operon_461	973073:974557:-	Cytoplasmic	9.26
WP_009615848.1	PM1_RS04350	yajG	YajG family lipoprotein	False	975071	975658	+	975071:975658:+	M	Lipoprotein	yajG					ko:K07286			LPAM_1,Lipoprotein_16	PCLMMKII_00847	operon_462	975071:975658:+	Unknown
WP_009615850.1	PM1_RS04355		hypothetical protein	False	975723	975932		975723:975932:-												PCLMMKII_00848	operon_463	975723:975932:-	Unknown
WP_009615852.1	PM1_RS04360		hypothetical protein	False	976204	976491	+	976204:976491:+												PCLMMKII_00849	operon_464	976204:976491:+	CytoplasmicMembrane	9.82
WP_024128437.1	PM1_RS04365		1-acyl-sn-glycerol-3-phosphate acyltransferase	False	976552	977709		976552:977709:-	I	Acyltransferase		-,GO:0016746	GO:0016746						Acyltransferase	PCLMMKII_00850	operon_465	976552:977706:-	Cytoplasmic	8.96
WP_009615856.1	PM1_RS04370		CPXCG motif-containing cysteine-rich protein	False	977846	978028	+	977846:978028:+	S	LITAF-like zinc ribbon domain containing protein									Cys_rich_CPXG	PCLMMKII_00851	operon_466	977846:978028:+	Unknown
WP_009615858.1	PM1_RS04375		putative signal transducing protein	False	978028	978294	+	978028:978294:+	S	Putative prokaryotic signal transducing protein									DUF2007	PCLMMKII_00852	operon_466	978028:978294:+	Unknown
WP_009615860.1	PM1_RS04380	yoqW	SOS response-associated peptidase	False	978313	978930	+	978313:978930:+	S	peptidase activity	yoqW	-,GO:0003697,GO:0008233,GO:0009432	GO:0003697,GO:0008233,GO:0009432						SRAP	PCLMMKII_00853	operon_466	978313:978930:+	Unknown
WP_009615863.1	PM1_RS04385		spinster family MFS transporter	False	979397	980767	+	979397:980767:+	G	COG0477 Permeases of the major facilitator superfamily		-,GO:0006869,GO:0022857,GO:0055085	GO:0006869,GO:0022857,GO:0055085						MFS_1	PCLMMKII_00854	operon_467	979397:980767:+	CytoplasmicMembrane	10
WP_009615865.1	PM1_RS04390		multidrug efflux RND transporter permease subunit	False	980993	984046		980993:984046:-	V	Belongs to the resistance-nodulation-cell division (RND) (TC 2.A.6) family		-,GO:0016020,GO:0022857,GO:0055085	GO:0016020,GO:0022857,GO:0055085			ko:K18138	ko01501,ko01503,map01501,map01503	M00647,M00699,M00718	ACR_tran	PCLMMKII_00855	operon_468	980993:984046:-	CytoplasmicMembrane	10
WP_009615867.1	PM1_RS04395	acrA	efflux RND transporter periplasmic adaptor subunit	False	984135	985247		984135:985247:-	M	Belongs to the membrane fusion protein (MFP) (TC 8.A.1) family	acrA	-,GO:0016020,GO:0022857,GO:0042802,GO:0055085	GO:0016020,GO:0022857,GO:0042802,GO:0055085			ko:K03585	ko01501,ko01503,map01501,map01503	M00646,M00647,M00699,M00718	HlyD_D23	PCLMMKII_00856	operon_468	984135:985247:-	CytoplasmicMembrane	9.82
WP_009615869.1	PM1_RS04400		DUF1513 domain-containing protein	False	985471	986568		985471:986568:-	S	protein conserved in bacteria						ko:K09947			DUF1513	PCLMMKII_00857	operon_469	985471:986568:-	CytoplasmicMembrane	9.82
WP_009615871.1	PM1_RS04405		imelysin family protein	False	986708	987769		986708:987769:-	S	Periplasmic lipoprotein						ko:K07338			Peptidase_M75	PCLMMKII_00858	operon_469	986708:987769:-	Unknown
WP_009615873.1	PM1_RS04410		di-heme oxidoreductase family protein	False	987780	989198		987780:989198:-	C	Thiol oxidoreductase		-,GO:0016491	GO:0016491						DHOR	PCLMMKII_00859	operon_469	987780:989198:-	Unknown
WP_009615875.1	PM1_RS04415	icmP	imelysin family protein	False	989373	990719		989373:990719:-	P	Iron-regulated protein	icmP					ko:K07231			Peptidase_M75	PCLMMKII_00860	operon_469	989373:990719:-	OuterMembrane	9.93
WP_009615877.1	PM1_RS04420	bifA	putative bifunctional diguanylate cyclase/phosphodiesterase	False	990848	992920		990848:992920:-	T	Diguanylate cyclase	bifA	-,GO:0005525,GO:0005886,GO:0046872,GO:0052621,GO:0071111	GO:0005525,GO:0005886,GO:0046872,GO:0052621,GO:0071111		3.1.4.52	ko:K21024	ko02025,map02025		EAL,GGDEF,PAS_3	PCLMMKII_00861	operon_470	990848:992920:-	CytoplasmicMembrane	9.99
WP_009615879.1	PM1_RS04425	sodB	superoxide dismutase [Fe]	False	993114	993695		993114:993695:-	C	Destroys radicals which are normally produced within the cells and which are toxic to biological systems	sodB		GO:0004784,GO:0006801,GO:0046872		1.15.1.1	ko:K04564	ko04013,ko04068,ko04146,ko04211,ko04212,ko04213,ko05016,map04013,map04068,map04146,map04211,map04212,map04213,map05016		Sod_Fe_C,Sod_Fe_N	PCLMMKII_00862	operon_471	993114:993695:-	Periplasmic	10
WP_009615881.1	PM1_RS04430	argO	LysE/ArgO family amino acid transporter	False	994005	994607		994005:994607:-	S	Involved in the export of arginine. Important to control the intracellular level of arginine and the correct balance between arginine and lysine	argO		GO:0006865,GO:0015171,GO:0016020			ko:K06895			LysE	PCLMMKII_00863	operon_472	994005:994607:-	CytoplasmicMembrane	10
WP_009615882.1	PM1_RS04435	argP	LysR family transcriptional regulator ArgP	False	994783	995682	+	994783:995682:+	K	Controls the transcription of genes involved in arginine and lysine metabolism	argP		GO:0003677,GO:0003700,GO:0005829,GO:0006355			ko:K05596			HTH_1,LysR_substrate	PCLMMKII_00864	operon_473	994783:995682:+	Cytoplasmic	9.97
WP_009615883.1	PM1_RS04440	lys	saccharopine dehydrogenase family protein	False	995669	996721		995669:996721:-	S	Saccharopine dehydrogenase	lys	-,GO:0000166,GO:0016491	GO:0000166,GO:0016491						Sacchrp_dh_NADP	PCLMMKII_00865	operon_474	995669:996721:-	Cytoplasmic	8.96
WP_009615884.1	PM1_RS04445		NAD-dependent epimerase/dehydratase family protein	False	996901	997890	+	996901:997890:+	M	3-beta hydroxysteroid dehydrogenase		-,GO:0016491,GO:0051287,GO:0070403	GO:0016491,GO:0051287,GO:0070403						3Beta_HSD,Epimerase	PCLMMKII_00866	operon_475	996901:997890:+	Cytoplasmic	8.96
WP_024128440.1	PM1_RS04450		hypothetical protein	False	997972	998241		997972:998241:-												PCLMMKII_00867	operon_476	997972:998244:-	Unknown
WP_009615886.1	PM1_RS04455		chromosome segregation ATPase	False	998505	999344	+	998505:999344:+												PCLMMKII_00868	operon_477	998505:999344:+	Unknown
WP_024128441.1	PM1_RS04460		hypothetical protein	False	999606	1000091	+	999606:1000091:+															Unknown
WP_009615887.1	PM1_RS04465		hypothetical protein	False	1000088	1000333	+	1000088:1000333:+												PCLMMKII_00869	operon_478	1000088:1000333:+	CytoplasmicMembrane	10
WP_009615888.1	PM1_RS04470	xenB	alkene reductase	False	1000765	1001814		1000765:1001814:-	C	nadh flavin	xenB	-,GO:0010181,GO:0016491	GO:0010181,GO:0016491						Oxidored_FMN	PCLMMKII_00870	operon_479	1000765:1001814:-	Cytoplasmic	9.97
WP_009615889.1	PM1_RS04475	ydhP	MFS transporter	False	1001872	1003035		1001872:1003035:-	EGP	Major Facilitator	ydhP	-,GO:0005886,GO:0016020,GO:0022857,GO:0055085	GO:0005886,GO:0016020,GO:0022857,GO:0055085			ko:K18567,ko:K19577			MFS_1	PCLMMKII_00871	operon_479	1001872:1003035:-	CytoplasmicMembrane	10
WP_009615895.1	PM1_RS04480		ArsR/SmtB family transcription factor	False	1003083	1003394		1003083:1003394:-	K	transcriptional		-,GO:0003677,GO:0003700,GO:0006355	GO:0003677,GO:0003700,GO:0006355						HTH_20,HTH_5,HTH_CodY	PCLMMKII_00872	operon_479	1003083:1003394:-	Unknown
	PM1_RS04485	norM	alpha/beta fold hydrolase	True	1004203	1004553	+	1004203:1004553:+	V	Functions as a Na( ) drug antiporter	norM					ko:K03327			MatE
WP_009615897.1	PM1_RS04490		hypothetical protein	False	1005629	1006393		1005629:1006393:-												PCLMMKII_00874	operon_481	1005629:1006393:-	Cytoplasmic	8.96
WP_024128444.1	PM1_RS04495		hypothetical protein	False	1006495	1007736	+	1006495:1007736:+											HTH_24				Unknown
WP_024128445.1	PM1_RS04500		helix-turn-helix transcriptional regulator	False	1007791	1007997	+	1007791:1007997:+	K	DNA excision		-,GO:0003677,GO:0003700,GO:0006355	GO:0003677,GO:0003700,GO:0006355			ko:K07733			HTH_17,Phage_AlpA	PCLMMKII_00876	operon_482	1007785:1007997:+	Unknown
WP_009615900.1	PM1_RS04505		YagK/YfjJ domain-containing protein	False	1008353	1009306	+	1008353:1009306:+	S	Inovirus Gp2									Inovirus_Gp2	PCLMMKII_00877	operon_483	1008353:1009306:+	Cytoplasmic	8.96
	PM1_RS04510	norM	TAXI family TRAP transporter solute-binding subunit	True	1009570	1010063		1009570:1010063:-	V	Functions as a Na( ) drug antiporter	norM	-,GO:0005215,GO:0006810	GO:0005215,GO:0006810			ko:K03327			MatE
WP_024128447.1	PM1_RS04515	Z012_08115	chloride channel protein	False	1010220	1011584		1010220:1011584:-	P	Probably acts as an electrical shunt for an outwardly- directed proton pump that is linked to amino acid decarboxylation, as part of the extreme acid resistance (XAR) response	Z012_08115	GO:0005247,GO:0005575,GO:0005623,GO:0005886,GO:0006821,GO:0016020,GO:0044464,GO:0071944	GO:0005247,GO:0006821	GO:0005575,GO:0005623,GO:0005886,GO:0016020,GO:0044464,GO:0071944					Voltage_CLC	PCLMMKII_00878	operon_484	1010220:1011584:-	CytoplasmicMembrane	10
WP_009615902.1	PM1_RS04520	mvaV	histone-like nucleoid-structuring protein, MvaT/MvaU family	False	1011850	1012221	+	1011850:1012221:+	S	Transcriptional regulator	mvaV	-,GO:0003677,GO:0071824	GO:0003677,GO:0071824						Histone_HNS	PCLMMKII_00879	operon_485	1011850:1012221:+	Cytoplasmic	9.97
	PM1_RS04525	norM	IS5 family transposase	True	1012224	1012836		1012224:1012836:-	V	Functions as a Na( ) drug antiporter	norM	-,GO:0004803	GO:0004803			ko:K03327			MatE
WP_009615903.1	PM1_RS04530		LLM class flavin-dependent oxidoreductase	False	1013107	1014258	+	1013107:1014258:+	C	Alkanesulfonate monooxygenase		-,GO:0016705	GO:0016705						Bac_luciferase	PCLMMKII_00880	operon_486	1013107:1014258:+	Cytoplasmic	9.94
WP_009615904.1	PM1_RS04535		LLM class flavin-dependent oxidoreductase	False	1014305	1015444	+	1014305:1015444:+	C	Alkanesulfonate monooxygenase		-,GO:0016705	GO:0016705						Bac_luciferase	PCLMMKII_00881	operon_486	1014305:1015444:+	Cytoplasmic	9.26
WP_009615905.1	PM1_RS04540		ABC transporter substrate-binding protein	False	1015441	1016499	+	1015441:1016499:+	P	ABC-type nitrate sulfonate bicarbonate transport systems periplasmic components		-,GO:0042626,GO:0055052,GO:0140359	GO:0042626,GO:0055052,GO:0140359						NMT1	PCLMMKII_00882	operon_486	1015441:1016499:+	Cytoplasmic	8.96
WP_009615907.1	PM1_RS04545		LLM class flavin-dependent oxidoreductase	False	1016496	1017614	+	1016496:1017614:+	C	Alkanesulfonate monooxygenase		-,GO:0010181,GO:0016491	GO:0010181,GO:0016491						Bac_luciferase	PCLMMKII_00883	operon_486	1016496:1017614:+	Cytoplasmic	9.97
WP_009615909.1	PM1_RS04550		ABC transporter permease	False	1017615	1019345	+	1017615:1019345:+	P	ABC-type Fe3 transport system permease component		-,GO:0016020,GO:0042626,GO:0055085,GO:0140359	GO:0016020,GO:0042626,GO:0055085,GO:0140359			ko:K02011	ko02010,map02010	M00190	BPD_transp_1	PCLMMKII_00884	operon_486	1017615:1019345:+	CytoplasmicMembrane	10
WP_009615911.1	PM1_RS04555	afuC2	ABC transporter ATP-binding protein	False	1019342	1020502	+	1019342:1020502:+	P	Part of the ABC transporter complex PotABCD involved in spermidine putrescine import. Responsible for energy coupling to the transport system	afuC2	-,GO:0005524,GO:0016887,GO:0042626,GO:0140359	GO:0005524,GO:0016887,GO:0042626,GO:0140359		3.6.3.30	ko:K02010	ko02010,map02010	M00190	ABC_tran,TOBE_2	PCLMMKII_00885	operon_486	1019342:1020502:+	CytoplasmicMembrane	9.82
WP_009615913.1	PM1_RS04560	lysR	LysR family transcriptional regulator	False	1020605	1021528	+	1020605:1021528:+	K	Transcriptional regulator		-,GO:0003677,GO:0003700	GO:0003677,GO:0003700						HTH_1,LysR_substrate	PCLMMKII_00886	operon_487	1020605:1021528:+	Cytoplasmic	9.97
WP_024128449.1	PM1_RS04565		TonB-dependent receptor	False	1021740	1024097	+	1021740:1024097:+	P	receptor		-,GO:0009279,GO:0015267,GO:0015891,GO:0016020,GO:0055085	GO:0009279,GO:0015267,GO:0015891,GO:0016020,GO:0055085			ko:K02014			Plug,TonB_dep_Rec				OuterMembrane	10
WP_009615916.1	PM1_RS04570		ABC transporter substrate-binding protein	False	1024115	1025191	+	1024115:1025191:+	P	Bacterial extracellular solute-binding protein						ko:K02012	ko02010,map02010	M00190	SBP_bac_11,SBP_bac_6	PCLMMKII_00888	operon_488	1024115:1025191:+	Unknown
WP_218585325.1	PM1_RS04575		ABC transporter permease	False	1025492	1026427	+	1025492:1026427:+	G	Belongs to the binding-protein-dependent transport system permease family		-,GO:0042626,GO:0140359	GO:0042626,GO:0140359			ko:K10561	ko02010,map02010	M00220	BPD_transp_2	PCLMMKII_00889	operon_489	1025450:1026427:+	CytoplasmicMembrane	10
WP_009615918.1	PM1_RS04580		sugar ABC transporter substrate-binding protein	False	1026460	1027479	+	1026460:1027479:+	G	Periplasmic binding protein domain		-,GO:0022857,GO:0042626,GO:0055052,GO:0140359	GO:0022857,GO:0042626,GO:0055052,GO:0140359			ko:K02058,ko:K10439	ko02010,ko02030,map02010,map02030	M00212,M00221	Peripla_BP_4	PCLMMKII_00890	operon_489	1026460:1027479:+	Periplasmic	9.76
WP_009615919.1	PM1_RS04585		ABC transporter permease	False	1027544	1029667	+	1027544:1029667:+	G	gluconolactonase		-,GO:0016020,GO:0042626,GO:0043190,GO:0140359	GO:0016020,GO:0042626,GO:0043190,GO:0140359						Str_synth	PCLMMKII_00891	operon_489	1027544:1029667:+	CytoplasmicMembrane	10
WP_009615920.1	PM1_RS04590		enzyme	False	1029664	1030743	+	1029664:1030743:+	G	PFAM SMP-30 Gluconolaconase									Str_synth	PCLMMKII_00892	operon_489	1029664:1030743:+	CytoplasmicMembrane	9.82
WP_009615921.1	PM1_RS04595	rbsA	sugar ABC transporter ATP-binding protein	False	1030740	1032245	+	1030740:1032245:+	P	import. Responsible for energy coupling to the transport system	rbsA		GO:0005524,GO:0016887,GO:0042626,GO:0140359		3.6.3.17	ko:K02056,ko:K10441,ko:K10542,ko:K10545,ko:K10548,ko:K10551,ko:K10558,ko:K10562,ko:K17204,ko:K17207,ko:K17210,ko:K17215	ko02010,ko02024,map02010,map02024	M00212,M00214,M00215,M00216,M00217,M00219,M00220,M00221,M00590,M00591,M00592,M00593	ABC_tran	PCLMMKII_00893	operon_489	1030740:1032245:+	CytoplasmicMembrane	10
WP_009615922.1	PM1_RS04600		carboxymuconolactone decarboxylase family protein	False	1032266	1032676	+	1032266:1032676:+	S	Antioxidant protein with alkyl hydroperoxidase activity. Required for the reduction of the AhpC active site cysteine residues and for the regeneration of the AhpC enzyme activity									CMD	PCLMMKII_00894	operon_489	1032266:1032676:+	Unknown
	PM1_RS04605	norM	NUDIX hydrolase	True	1032757	1033179		1032757:1033179:-	V	Functions as a Na( ) drug antiporter	norM	-,GO:0009132,GO:0016817,GO:0046872	GO:0009132,GO:0016817,GO:0046872			ko:K03327			MatE
	PM1_RS04610	norM	AAA family ATPase	True	1033225	1033722		1033225:1033722:-	V	Functions as a Na( ) drug antiporter	norM					ko:K03327			MatE
	PM1_RS04615	norM	transposase domain-containing protein	True	1034137	1034358	+	1034137:1034358:+	V	Functions as a Na( ) drug antiporter	norM					ko:K03327			MatE
WP_009615924.1	PM1_RS04620		sulfite exporter TauE/SafE family protein	False	1034442	1035155	+	1034442:1035155:+	S	response to heat		-,GO:0006810,GO:0016020	GO:0006810,GO:0016020			ko:K07090			TauE	PCLMMKII_00896	operon_491	1034442:1035155:+	CytoplasmicMembrane	10
WP_024128452.1	PM1_RS04625		hypothetical protein	False	1035417	1035602	+	1035417:1035602:+	L	COG2963 Transposase and inactivated derivatives						ko:K07483			HTH_Tnp_1				Unknown
WP_024128453.1	PM1_RS04630	tnpB	IS66 family insertion sequence element accessory protein TnpB	False	1035599	1035934	+	1035599:1035934:+	L	Transposase						ko:K07484			TnpB_IS66				Unknown
WP_009615925.1	PM1_RS04635		YagK/YfjJ domain-containing protein	False	1036092	1036616	+	1036092:1036616:+	S	Inovirus Gp2									Inovirus_Gp2	PCLMMKII_00897	operon_492	1036092:1036616:+	Cytoplasmic	8.96
WP_009615927.1	PM1_RS04640	tnp	IS5 family transposase	False	1036829	1037809		1036829:1037809:-	L	COG3039 Transposase and inactivated derivatives IS5 family		-,GO:0004803	GO:0004803			ko:K07481			DDE_Tnp_1,DUF772	PCLMMKII_00898	operon_493	1036829:1037809:-	Cytoplasmic	8.96
WP_009615930.1	PM1_RS04645	mdcH	helix-turn-helix transcriptional regulator	False	1038533	1039585	+	1038533:1039585:+	K	transcriptional regulator	mdcH	-,GO:0003677,GO:0003700,GO:0006355	GO:0003677,GO:0003700,GO:0006355						WYL	PCLMMKII_00899	operon_494	1038533:1039585:+	Unknown
WP_009615932.1	PM1_RS04650		hypothetical protein	False	1039582	1041303	+	1039582:1041303:+												PCLMMKII_00900	operon_494	1039582:1041303:+	Cytoplasmic	8.96
WP_009615934.1	PM1_RS04655	djlA	hypothetical protein	False	1041355	1041924	+	1041355:1041924:+												PCLMMKII_00901	operon_494	1041355:1041924:+	Cytoplasmic	8.96
WP_009615936.1	PM1_RS04660		hypothetical protein	False	1041935	1042963	+	1041935:1042963:+												PCLMMKII_00902	operon_494	1041935:1042963:+	CytoplasmicMembrane	9.5
WP_084229658.1	PM1_RS04665		YkgJ family cysteine cluster protein	False	1043035	1043319	+	1043035:1043319:+	S	PFAM Uncharacterised protein family (UPF0153)		-,GO:0046872,GO:0051536	GO:0046872,GO:0051536			ko:K06940			CxxCxxCC				Unknown
	PM1_RS04670	norM	IS5 family transposase	True	1043405	1044241		1043405:1044241:-	V	Functions as a Na( ) drug antiporter	norM	-,GO:0004803	GO:0004803			ko:K03327			MatE
WP_009615938.1	PM1_RS04675		alpha/beta hydrolase	False	1044455	1045342		1044455:1045342:-	S	alpha beta									FSH1,Lipase_3	PCLMMKII_00903	operon_495	1044455:1045342:-	Unknown
WP_009615940.1	PM1_RS04680		autotransporter family protein	False	1045342	1047903		1045342:1047903:-	U	Autotransporter beta-domain									Autotransporter	PCLMMKII_00904	operon_495	1045342:1047903:-	Unknown
WP_009615942.1	PM1_RS04685		hypothetical protein	False	1048100	1048546		1048100:1048546:-												PCLMMKII_00905	operon_496	1048100:1048546:-	Unknown
WP_024128457.1	PM1_RS04690		helix-turn-helix domain-containing protein	False	1048685	1049032	+	1048685:1049032:+	K	Helix-turn-helix XRE-family like proteins		-,GO:0003677	GO:0003677						HTH_3				Unknown
WP_009615946.1	PM1_RS04695		hypothetical protein	False	1049061	1049396		1049061:1049396:-												PCLMMKII_00907	operon_498	1049061:1049396:-	Unknown
WP_009615948.1	PM1_RS04700		hypothetical protein	False	1049481	1049663		1049481:1049663:-												PCLMMKII_00908	operon_499	1049481:1049663:-	CytoplasmicMembrane	9.82
WP_009615950.1	PM1_RS04705		recombination directionality factor	False	1049710	1050630		1049710:1050630:-												PCLMMKII_00909	operon_499	1049710:1050630:-	Unknown
WP_009615952.1	PM1_RS04710	yqaJ	YqaJ viral recombinase family nuclease	False	1050711	1051715		1050711:1051715:-	L	COG5377 Phage-related protein		-,GO:0004527	GO:0004527						YqaJ	PCLMMKII_00910	operon_500	1050711:1051715:-	Cytoplasmic	8.96
WP_009615954.1	PM1_RS04715		hypothetical protein	False	1051843	1052244		1051843:1052244:-												PCLMMKII_00911	operon_501	1051843:1052244:-	Unknown
WP_009615956.1	PM1_RS04720		DUF932 domain-containing protein	False	1052399	1053367		1052399:1053367:-	S	Domain of unknown function (DUF932)									DUF932	PCLMMKII_00912	operon_502	1052399:1053367:-	Cytoplasmic	8.96
WP_003150493.1	PM1_RS04725		hypothetical protein	False	1053466	1053738		1053466:1053738:-															Unknown
WP_124082832.1	PM1_RS04730		hypothetical protein	False	1053961	1054341		1053961:1054341:-															Unknown
WP_009615960.1	PM1_RS04735		DUF3732 domain-containing protein	False	1054526	1056481		1054526:1056481:-	L	Protein of unknown function (DUF3732)									AAA_23,DUF3732	PCLMMKII_00914	operon_504	1054526:1056481:-	Cytoplasmic	8.96
WP_003150491.1	PM1_RS04740		three component ABC system middle component	False	1056478	1056966		1056478:1056966:-												PCLMMKII_00915	operon_504	1056478:1056966:-	Unknown
WP_202964462.1	PM1_RS04745		ABC-three component system protein	False	1056963	1058243		1056963:1058243:-															Cytoplasmic	8.96
WP_003150487.1	PM1_RS04750		tyrosine-type recombinase/integrase	False	1058780	1059994		1058780:1059994:-	L	Belongs to the 'phage' integrase family		-,GO:0003677,GO:0006310,GO:0015074	GO:0003677,GO:0006310,GO:0015074						Arm-DNA-bind_3,Phage_integrase	PCLMMKII_00917	operon_505	1058780:1059994:-	Cytoplasmic	8.96
WP_009615962.1	PM1_RS04755	ppa	inorganic diphosphatase	False	1060391	1060921		1060391:1060921:-	C	Catalyzes the hydrolysis of inorganic pyrophosphate (PPi) forming two phosphate ions	ppa		GO:0004427,GO:0006796		3.6.1.1	ko:K01507	ko00190,map00190		Pyrophosphatase	PCLMMKII_00918	operon_506	1060391:1060921:-	Cytoplasmic	9.97
WP_009615963.1	PM1_RS04760	mtfA	M90 family metallopeptidase	False	1061004	1061822		1061004:1061822:-	C	Belongs to the MtfA family	mtfA		GO:0006508,GO:0008237,GO:0008270			ko:K09933			Peptidase_M90	PCLMMKII_00919	operon_507	1061004:1061822:-	Unknown
WP_009615964.1	PM1_RS04765	dedA	DedA family protein	False	1061830	1062489		1061830:1062489:-	I	Pfam SNARE associated Golgi protein	dedA	GO:0005575,GO:0005623,GO:0005886,GO:0016020,GO:0044464,GO:0071944		GO:0005575,GO:0005623,GO:0005886,GO:0016020,GO:0044464,GO:0071944		ko:K03975			SNARE_assoc	PCLMMKII_00920	operon_507	1061830:1062489:-	CytoplasmicMembrane	10
WP_009615965.1	PM1_RS04770		substrate-binding periplasmic protein	False	1062737	1063627		1062737:1063627:-	ET	ABC-type amino acid transport signal transduction systems periplasmic component domain						ko:K02030		M00236	SBP_bac_3	PCLMMKII_00921	operon_508	1062737:1063627:-	Unknown
WP_009615966.1	PM1_RS04775		GNAT family N-acetyltransferase	False	1063720	1064184		1063720:1064184:-	K	COG0454 Histone acetyltransferase HPA2 and related acetyltransferases		-,GO:0008080,GO:0016746	GO:0008080,GO:0016746						Acetyltransf_1	PCLMMKII_00922	operon_509	1063720:1064184:-	Cytoplasmic	9.97
WP_009615967.1	PM1_RS04780	eutC	ethanolamine ammonia-lyase subunit EutC	False	1064455	1065267		1064455:1065267:-	E	Belongs to the EutC family	eutC	-,GO:0006520,GO:0008851	GO:0006520,GO:0008851		4.3.1.7	ko:K03736	ko00564,ko01100,map00564,map01100		EutC	PCLMMKII_00923	operon_510	1064455:1065267:-	Cytoplasmic	9.26
WP_009615968.1	PM1_RS04785	eutB	ethanolamine ammonia-lyase subunit EutB	False	1065278	1066672		1065278:1066672:-	E	With EutC catalyzes the formation of acetaldehyde and ammonia from ethanolamine	eutB				4.3.1.7	ko:K03735	ko00564,ko01100,map00564,map01100		EutB	PCLMMKII_00924	operon_510	1065278:1066672:-	Cytoplasmic	9.97
WP_009615969.1	PM1_RS04790	eat	ethanolamine permease	False	1066725	1068089		1066725:1068089:-	E	amino acid	eat	-,GO:0006865,GO:0015171,GO:0016020	GO:0006865,GO:0015171,GO:0016020			ko:K16238			AA_permease_2	PCLMMKII_00925	operon_510	1066725:1068089:-	CytoplasmicMembrane	10
WP_009615970.1	PM1_RS04795	qhpR	AraC-like transcriptional regulator QhpR	False	1068386	1069435	+	1068386:1069435:+	K	AraC family transcriptional regulator	oruR	-,GO:0003700,GO:0006355	GO:0003700,GO:0006355						Arabinose_bd,HTH_18	PCLMMKII_00926	operon_511	1068386:1069435:+	Cytoplasmic	9.26
WP_024128458.1	PM1_RS04800		hypothetical protein	False	1069786	1070274	+	1069786:1070274:+															Unknown
WP_009615971.1	PM1_RS04805		MYXO-CTERM sorting domain-containing protein	False	1070271	1070507	+	1070271:1070507:+				GO:0031240	GO:0031240							PCLMMKII_00927	operon_512	1070271:1070507:+	CytoplasmicMembrane	9.82
WP_009615972.1	PM1_RS04810	exaC	acetaldehyde dehydrogenase ExaC	False	1070559	1072079		1070559:1072079:-	C	belongs to the aldehyde dehydrogenase family		-,GO:0004029,GO:0006068	GO:0004029,GO:0006068			ko:K00138	ko00010,ko00620,ko01100,ko01110,ko01120,map00010,map00620,map01100,map01110,map01120		Aldedh	PCLMMKII_00928	operon_513	1070559:1072079:-	Cytoplasmic	9.26
WP_009615974.1	PM1_RS04815	acoR	sigma-54-dependent Fis family transcriptional regulator	False	1072384	1074294	+	1072384:1074294:+	KQ	transcriptional regulator	acoR	-,GO:0000160,GO:0005524,GO:0006355,GO:0043565	GO:0000160,GO:0005524,GO:0006355,GO:0043565			ko:K21405			GAF,HTH_8,PAS_8,PAS_9,Sigma54_activat	PCLMMKII_00929	operon_514	1072384:1074294:+	Cytoplasmic	9.97
WP_009615975.1	PM1_RS04820	mpl	UDP-N-acetylmuramate:L-alanyl-gamma-D-glutamyl- meso-diaminopimelate ligase	False	1074605	1075957	+	1074605:1075957:+	M	Reutilizes the intact tripeptide L-alanyl-gamma-D- glutamyl-meso-diaminopimelate by linking it to UDP-N- acetylmuramate	mpl	-,GO:0009252,GO:0016881,GO:0071555	GO:0009252,GO:0016881,GO:0071555		6.3.2.45	ko:K02558			Mur_ligase,Mur_ligase_C,Mur_ligase_M	PCLMMKII_00930	operon_515	1074605:1075957:+	Cytoplasmic	9.97
WP_009615976.1	PM1_RS04825	ubiX	flavin prenyltransferase UbiX	False	1075959	1076588	+	1075959:1076588:+	H		ubiX				2.5.1.129	ko:K03186	ko00130,ko00627,ko00940,ko01100,ko01110,ko01120,ko01220,map00130,map00627,map00940,map01100,map01110,map01120,map01220	M00117	Flavoprotein	PCLMMKII_00931	operon_515	1075959:1076588:+	Cytoplasmic	9.97
WP_009615977.1	PM1_RS04830	yceK	YceK/YidQ family lipoprotein	False	1076605	1076865	+	1076605:1076865:+	S	Protein of unknown function (DUF1375)									DUF1375	PCLMMKII_00932	operon_515	1076605:1076865:+	Unknown
WP_009615978.1	PM1_RS04835	yraR	oxidoreductase	False	1077262	1077903		1077262:1077903:-	GM	Nucleoside-diphosphate-sugar epimerases	yraR								HIM1,NAD_binding_10,Semialdhyde_dh	PCLMMKII_00933	operon_516	1077262:1077903:-	Cytoplasmic	9.97
WP_009615979.1	PM1_RS04840		C13 family peptidase	False	1077946	1079460		1077946:1079460:-	C	protein conserved in bacteria		-,GO:0006508,GO:0008233	GO:0006508,GO:0008233						MORN,Peptidase_C13	PCLMMKII_00934	operon_516	1077946:1079460:-	Unknown
WP_009615980.1	PM1_RS04845		MaoC family dehydratase	False	1079550	1080005		1079550:1080005:-	I	Dehydratase									MaoC_dehydratas	PCLMMKII_00935	operon_517	1079550:1080005:-	Cytoplasmic	8.96
WP_009615981.1	PM1_RS04850	lrgA	CidA/LrgA family protein	False	1080158	1080526	+	1080158:1080526:+	S	Effector of murein hydrolase LrgA	lrgA		GO:0016020			ko:K05338,ko:K06518	ko02020,map02020		LrgA	PCLMMKII_00936	operon_518	1080158:1080526:+	CytoplasmicMembrane	10
WP_009615982.1	PM1_RS04855	yohK	LrgB family protein	False	1080519	1081232	+	1080519:1081232:+	M	effector of murein hydrolase	yohK	GO:0005575,GO:0005623,GO:0005886,GO:0016020,GO:0044464,GO:0071944	GO:0005886	GO:0005575,GO:0005623,GO:0005886,GO:0016020,GO:0044464,GO:0071944					LrgB	PCLMMKII_00937	operon_518	1080519:1081232:+	CytoplasmicMembrane	10
WP_009615983.1	PM1_RS04860		LON peptidase substrate-binding domain-containing protein	False	1081248	1081838	+	1081248:1081838:+	S	to the N-terminal domain of Lon protease						ko:K07157			LON_substr_bdg	PCLMMKII_00938	operon_518	1081248:1081838:+	Cytoplasmic	9.97
WP_009615984.1	PM1_RS04865	prpD	2-methylcitrate dehydratase	False	1082080	1083564		1082080:1083564:-	S	2-methylcitrate dehydratase	prpD		GO:0019679,GO:0047547,GO:0051537		4.2.1.79	ko:K01720	ko00640,map00640		MmgE_PrpD	PCLMMKII_00939	operon_519	1082080:1083564:-	Cytoplasmic	9.97
WP_009615985.1	PM1_RS04870	prpF	2-methylaconitate cis-trans isomerase PrpF	False	1083891	1085078		1083891:1085078:-	P	protein conserved in bacteria	prpF		GO:0016853,GO:0019629			ko:K09788	ko00640,map00640		PrpF	PCLMMKII_00940	operon_519	1083891:1085078:-	Cytoplasmic	9.97
WP_024128459.1	PM1_RS04875	acnD	Fe/S-dependent 2-methylisocitrate dehydratase AcnD	False	1085212	1087821		1085212:1087821:-	C	Catalyzes the isomerization of citrate to isocitrate via cis-aconitate	acnD		GO:0019679,GO:0047456		4.2.1.117,4.2.1.3	ko:K01681,ko:K20455	ko00020,ko00630,ko00640,ko00720,ko01100,ko01110,ko01120,ko01130,ko01200,ko01210,ko01230,map00020,map00630,map00640,map00720,map01100,map01110,map01120,map01130,map01200,map01210,map01230	M00009,M00010,M00012,M00173,M00740	Aconitase,Aconitase_C	PCLMMKII_00941	operon_519	1085212:1087833:-	Cytoplasmic	9.97
WP_009615987.1	PM1_RS04880	prpC	bifunctional 2-methylcitrate synthase/citrate synthase	False	1087840	1088997		1087840:1088997:-	C	Belongs to the citrate synthase family	prpC		GO:0019679,GO:0036440,GO:0050440		2.3.3.5	ko:K01659	ko00640,map00640		Citrate_synt	PCLMMKII_00942	operon_519	1087840:1088997:-	Cytoplasmic	9.97
WP_009615988.1	PM1_RS04885	prpB	methylisocitrate lyase	False	1089118	1090002		1089118:1090002:-	G	Catalyzes the thermodynamically favored C-C bond cleavage of (2R,3S)-2-methylisocitrate to yield pyruvate and succinate	prpB		GO:0019629,GO:0046421		4.1.3.30	ko:K03417	ko00640,map00640		PEP_mutase	PCLMMKII_00943	operon_519	1089118:1090002:-	Cytoplasmic	9.97
WP_009615989.1	PM1_RS04890	prpR	GntR family transcriptional regulator	False	1089999	1090721		1089999:1090721:-	K	transcriptional	prpR	-,GO:0003677,GO:0003700	GO:0003677,GO:0003700						FCD,GntR	PCLMMKII_00944	operon_519	1089999:1090721:-	Cytoplasmic	9.97
WP_009615990.1	PM1_RS04895		class I SAM-dependent methyltransferase	False	1090917	1091528	+	1090917:1091528:+	Q	COG0500 SAM-dependent methyltransferases		-,GO:0008168,GO:1904047	GO:0008168,GO:1904047						Methyltransf_11,Methyltransf_23	PCLMMKII_00945	operon_520	1090917:1091528:+	Cytoplasmic	9.97
WP_009615991.1	PM1_RS04900		hypothetical protein	False	1091536	1091775		1091536:1091775:-												PCLMMKII_00946	operon_521	1091536:1091775:-	Unknown
WP_009615992.1	PM1_RS04905		hypothetical protein	False	1091951	1092181		1091951:1092181:-												PCLMMKII_00947	operon_522	1091951:1092181:-	Unknown
WP_009615993.1	PM1_RS04910		hypothetical protein	False	1092293	1092745		1092293:1092745:-												PCLMMKII_00948	operon_523	1092293:1092745:-	Cytoplasmic	8.96
WP_009615994.1	PM1_RS04915	mqsR	type II toxin-antitoxin system MqsR family toxin	False	1092872	1093168	+	1092872:1093168:+	K		mqsR					ko:K13651			MqsR_toxin	PCLMMKII_00949	operon_524	1092872:1093168:+	Unknown
WP_009615995.1	PM1_RS04920		type II toxin-antitoxin system MqsA family antitoxin	False	1093171	1093572	+	1093171:1093572:+	K	Antitoxin component of bacterial toxin-antitoxin system, MqsA						ko:K13655			MqsA_antitoxin	PCLMMKII_00950	operon_524	1093171:1093572:+	Cytoplasmic	8.96
WP_009615996.1	PM1_RS04925	IV02_08980	sigma-54-dependent transcriptional regulator	False	1093850	1095178		1093850:1095178:-	T	COG2204 Response regulator containing CheY-like receiver, AAA-type ATPase, and DNA-binding domains	IV02_08980	-,GO:0000156,GO:0000160,GO:0003677,GO:0005524,GO:0006355	GO:0000156,GO:0000160,GO:0003677,GO:0005524,GO:0006355			ko:K10126,ko:K17061	ko02020,map02020	M00504,M00653	HTH_8,Response_reg,Sigma54_activat	PCLMMKII_00951	operon_525	1093850:1095178:-	Cytoplasmic	9.97
	PM1_RS04930	norM	sensor histidine kinase	True	1095175	1097061		1095175:1097061:-	V	Functions as a Na( ) drug antiporter	norM	-,GO:0000155,GO:0004673,GO:0005524,GO:0007165	GO:0000155,GO:0004673,GO:0005524,GO:0007165			ko:K03327			MatE
WP_009615999.1	PM1_RS04935	gltL	amino acid ABC transporter ATP-binding protein	False	1097170	1097904		1097170:1097904:-	E	(ABC) transporter	gltL	GO:0000166,GO:0003674,GO:0005488,GO:0005524,GO:0008144,GO:0015424,GO:0016887,GO:0017076,GO:0030554,GO:0032553,GO:0032555,GO:0032559,GO:0035639,GO:0036094,GO:0042626,GO:0043167,GO:0043168,GO:0097159,GO:0097367,GO:0140359,GO:1901265,GO:1901363	GO:0005524,GO:0015424,GO:0016887,GO:0042626,GO:0140359	GO:0000166,GO:0003674,GO:0005488,GO:0005524,GO:0008144,GO:0017076,GO:0030554,GO:0032553,GO:0032555,GO:0032559,GO:0035639,GO:0036094,GO:0043167,GO:0043168,GO:0097159,GO:0097367,GO:1901265,GO:1901363	3.6.3.21	ko:K02028,ko:K02029,ko:K10004	ko02010,ko02020,map02010,map02020	M00230,M00236	ABC_tran	PCLMMKII_00954	operon_526	1097170:1097904:-	CytoplasmicMembrane	9.99
WP_173427889.1	PM1_RS04940	gltK	amino acid ABC transporter permease	False	1097901	1098569		1097901:1098569:-	P	With GltJLPS and GadC for glutamate and GltJLP, DctA and DcuAB for aspartate is involved in the transport of glutamate and aspartate	gltK		GO:0006865,GO:0042626,GO:0140359			ko:K10002	ko02010,ko02020,map02010,map02020	M00230	BPD_transp_1	PCLMMKII_00955	operon_526	1097901:1098566:-	CytoplasmicMembrane	10
WP_009616001.1	PM1_RS04945	gltJ	amino acid ABC transporter permease	False	1098566	1099312		1098566:1099312:-	P	amino acid ABC transporter	gltJ	GO:0005575,GO:0005623,GO:0005886,GO:0006865,GO:0016020,GO:0042626,GO:0044464,GO:0071944,GO:0140359	GO:0006865,GO:0042626,GO:0140359	GO:0005575,GO:0005623,GO:0005886,GO:0016020,GO:0044464,GO:0071944		ko:K02029,ko:K10003	ko02010,ko02020,map02010,map02020	M00230,M00236	BPD_transp_1	PCLMMKII_00956	operon_526	1098566:1099312:-	CytoplasmicMembrane	10
WP_009616002.1	PM1_RS04950	gltI	glutamate/aspartate ABC transporter substrate-binding protein	False	1099499	1100407		1099499:1100407:-	ET	ABC-type amino acid transport signal transduction systems periplasmic component domain	gltI		GO:0001522,GO:0003723,GO:0009451,GO:0009982			ko:K10001	ko02010,ko02020,map02010,map02020	M00230	SBP_bac_3	PCLMMKII_00957	operon_526	1099499:1100407:-	Periplasmic	9.76
WP_009616003.1	PM1_RS04955		phosphatase PAP2 family protein	False	1100860	1101501		1100860:1101501:-	I	COG0671 Membrane-associated phospholipid phosphatase									PAP2	PCLMMKII_00958	operon_527	1100860:1101501:-	CytoplasmicMembrane	10
WP_009616004.1	PM1_RS04960	ada	bifunctional DNA-binding transcriptional regulator/O6-methylguanine-DNA methyltransferase Ada	False	1101583	1102641		1101583:1102641:-	L		ada	-,GO:0003700,GO:0006281,GO:0006355	GO:0003700,GO:0006281,GO:0006355		2.1.1.63	ko:K00567,ko:K10778			Ada_Zn_binding,DNA_binding_1,HTH_18,HTH_AraC,Methyltransf_1N	PCLMMKII_00959	operon_528	1101583:1102641:-	Cytoplasmic	9.26
WP_009616005.1	PM1_RS04965		ATP-binding protein	False	1102764	1105127	+	1102764:1105127:+	T	Histidine kinase					2.7.13.3	ko:K11527			4HB_MCP_1,HAMP,HATPase_c,HisKA,Hpt,PAS,PAS_4,PAS_9,Response_reg,SBP_bac_3,dCache_1	PCLMMKII_00960	operon_529	1102764:1105127:+	CytoplasmicMembrane	9.99
WP_024128460.1	PM1_RS04970		response regulator	False	1105147	1106328	+	1105147:1106328:+	T	Response regulator containing a CheY-like receiver domain and an HD-GYP domain		-,GO:0000156,GO:0000160,GO:0007165,GO:0016787,GO:0046872	GO:0000156,GO:0000160,GO:0007165,GO:0016787,GO:0046872			ko:K07814,ko:K19617	ko02020,map02020	M00771	HD,HD_5,Response_reg	PCLMMKII_00961	operon_529	1105156:1106328:+	Cytoplasmic	9.97
WP_009616007.1	PM1_RS04975	IV02_22125	PA4780 family RIO1-like protein kinase	False	1106421	1107314	+	1106421:1107314:+	DT	Serine threonine protein kinase involved in cell cycle control	IV02_22125				2.7.11.1	ko:K07178	ko03008,map03008		RIO1	PCLMMKII_00962	operon_530	1106421:1107314:+	Cytoplasmic	9.97
WP_009616008.1	PM1_RS04980		nucleotidyltransferase family protein	False	1107311	1107862	+	1107311:1107862:+	S	protein conserved in bacteria		-,GO:0000166,GO:0016779,GO:0046872	GO:0000166,GO:0016779,GO:0046872			ko:K09962			NTP_transf_6	PCLMMKII_00963	operon_530	1107311:1107862:+	Cytoplasmic	8.96
WP_009616009.1	PM1_RS04985	eamA	EamA family transporter	False	1107942	1108832	+	1107942:1108832:+	EG	COG0697 Permeases of the drug metabolite transporter (DMT) superfamily	eamA	-,GO:0016020	GO:0016020			ko:K15268			EamA	PCLMMKII_00964	operon_531	1107942:1108832:+	CytoplasmicMembrane	10
WP_009616010.1	PM1_RS04990	cueR	Cu(I)-responsive transcriptional regulator	False	1109145	1109546		1109145:1109546:-	K	Transcriptional regulator	cueR	-,GO:0003677,GO:0003700,GO:0005507,GO:0045893,GO:0046688	GO:0003677,GO:0003700,GO:0005507,GO:0045893,GO:0046688			ko:K19591		M00769	MerR,MerR-DNA-bind	PCLMMKII_00965	operon_532	1109145:1109546:-	Cytoplasmic	9.26
WP_009616011.1	PM1_RS04995	copA	heavy metal translocating P-type ATPase	False	1109533	1111956		1109533:1111956:-	P	P-type atpase	copA	-,GO:0005524,GO:0006812,GO:0015662,GO:0016020,GO:0016887,GO:0019829,GO:0042626,GO:0046872,GO:0140358	GO:0005524,GO:0006812,GO:0015662,GO:0016020,GO:0016887,GO:0019829,GO:0042626,GO:0046872,GO:0140358		3.6.3.54	ko:K17686	ko01524,ko04016,map01524,map04016		E1-E2_ATPase,HMA,Hydrolase	PCLMMKII_00966	operon_532	1109533:1111956:-	CytoplasmicMembrane	10
WP_009616012.1	PM1_RS05000		hypothetical protein	False	1112064	1112468		1112064:1112468:-												PCLMMKII_00967	operon_533	1112064:1112468:-	Unknown
WP_009616013.1	PM1_RS05005	copP	heavy-metal-associated domain-containing protein	False	1112622	1112819	+	1112622:1112819:+	P	copper chaperone	copP	-,GO:0046872	GO:0046872			ko:K07213	ko04978,map04978		HMA	PCLMMKII_00968	operon_534	1112622:1112819:+	Cytoplasmic	9.26
WP_024128461.1	PM1_RS05010		TetR family transcriptional regulator	False	1112798	1113451		1112798:1113451:-	K	transcriptional regulator		-,GO:0003677	GO:0003677			ko:K18135	ko01501,map01501		TetR_C_2,TetR_N	PCLMMKII_00969	operon_535	1112798:1113481:-	Cytoplasmic	9.97
WP_009616015.1	PM1_RS05015	acrA	efflux RND transporter periplasmic adaptor subunit	False	1113600	1114784	+	1113600:1114784:+	M	Belongs to the membrane fusion protein (MFP) (TC 8.A.1) family	acrA	-,GO:0016020,GO:0022857,GO:0042802,GO:0055085	GO:0016020,GO:0022857,GO:0042802,GO:0055085			ko:K03585	ko01501,ko01503,map01501,map01503	M00646,M00647,M00699,M00718	Biotin_lipoyl_2,HlyD_D23	PCLMMKII_00970	operon_536	1113600:1114784:+	CytoplasmicMembrane	9.97
WP_009616016.1	PM1_RS05020		efflux RND transporter permease subunit	False	1114798	1117962	+	1114798:1117962:+	V	Belongs to the resistance-nodulation-cell division (RND) (TC 2.A.6) family		-,GO:0015562,GO:0016020,GO:0022857,GO:0042908	GO:0015562,GO:0016020,GO:0022857,GO:0042908			ko:K03296,ko:K18138	ko01501,ko01503,map01501,map01503	M00647,M00699,M00718	ACR_tran	PCLMMKII_00971	operon_536	1114798:1117962:+	CytoplasmicMembrane	10
WP_009616017.1	PM1_RS05025	ydgK	multidrug effflux MFS transporter	False	1118137	1119312	+	1118137:1119312:+	EGP	Major facilitator superfamily	ydgK	-,GO:0022857,GO:0055085	GO:0022857,GO:0055085			ko:K07552			MFS_1	PCLMMKII_00972	operon_537	1118137:1119312:+	CytoplasmicMembrane	10
WP_009616018.1	PM1_RS05030		hypothetical protein	False	1119319	1119498		1119319:1119498:-												PCLMMKII_00973	operon_538	1119319:1119498:-	Unknown
WP_024128462.1	PM1_RS05035	prpE	propionyl-CoA synthetase	False	1119759	1121654	+	1119759:1121654:+	I	COG0365 Acyl-coenzyme A synthetases AMP-(fatty) acid ligases	prpE				6.2.1.17	ko:K01908	ko00640,ko01100,map00640,map01100		ACAS_N,AMP-binding,AMP-binding_C	PCLMMKII_00974	operon_539	1119756:1121654:+	Cytoplasmic	9.97
WP_009616020.1	PM1_RS05040	luxR	LuxR C-terminal-related transcriptional regulator	False	1122299	1125025	+	1122299:1125025:+	K	Transcriptional regulator		-,GO:0006355	GO:0006355			ko:K03556			GerE	PCLMMKII_00975	operon_540	1122299:1125025:+	Unknown
WP_009616021.1	PM1_RS05045		hypothetical protein	False	1125353	1126210		1125353:1126210:-												PCLMMKII_00976	operon_541	1125353:1126210:-	Unknown
WP_009616022.1	PM1_RS05050	tetR	TetR/AcrR family transcriptional regulator	False	1126301	1126963	+	1126301:1126963:+	K	Transcriptional regulator		-,GO:0003677,GO:0003700,GO:0006355	GO:0003677,GO:0003700,GO:0006355						TetR_N	PCLMMKII_00977	operon_542	1126301:1126963:+	Cytoplasmic	8.96
WP_009616023.1	PM1_RS05055		alpha/beta fold hydrolase	False	1127033	1127971	+	1127033:1127971:+	I	Serine aminopeptidase, S33									Abhydrolase_1	PCLMMKII_00978	operon_542	1127033:1127971:+	Cytoplasmic	9.97
WP_009616025.1	PM1_RS05060		metal-dependent hydrolase	False	1128876	1129715		1128876:1129715:-	S	Metal-dependent hydrolase		-,GO:0016787,GO:0046872	GO:0016787,GO:0046872			ko:K07044			Metal_hydrol	PCLMMKII_00980	operon_544	1128876:1129715:-	Cytoplasmic	9.97
WP_009616026.1	PM1_RS05065	oruR	AraC family transcriptional regulator	False	1129839	1130855	+	1129839:1130855:+	K	transcriptional regulator	oruR	-,GO:0003677,GO:0003700,GO:0006355	GO:0003677,GO:0003700,GO:0006355						Arabinose_bd,HTH_18	PCLMMKII_00981	operon_545	1129839:1130855:+	Cytoplasmic	9.97
WP_009616027.1	PM1_RS05070	ycbL	MBL fold metallo-hydrolase	False	1130929	1131573	+	1130929:1131573:+	P	COG0491 Zn-dependent hydrolases, including glyoxylases	ycbL				3.1.2.6	ko:K01069	ko00620,map00620		Lactamase_B	PCLMMKII_00982	operon_545	1130929:1131573:+	Cytoplasmic	9.97
WP_009616028.1	PM1_RS05075	yiaD	OmpA family protein	False	1131658	1132386	+	1131658:1132386:+	M	Belongs to the ompA family	yiaD					ko:K12216			Gly-zipper_Omp,Gly-zipper_YMGG,OmpA	PCLMMKII_00983	operon_546	1131658:1132386:+	Unknown
WP_009616029.1	PM1_RS05080	yihG	acyltransferase	False	1132718	1133626		1132718:1133626:-	I	Acyltransferase	yihG	-,GO:0016746	GO:0016746						Acyltransferase	PCLMMKII_00984	operon_547	1132718:1133626:-	CytoplasmicMembrane	10
WP_009616030.1	PM1_RS05085	pta	phosphate acetyltransferase	False	1133752	1135875		1133752:1135875:-	C	belongs to the CobB CobQ family	pta		GO:0016407		2.3.1.8	ko:K13788	ko00430,ko00620,ko00640,ko00680,ko00720,ko01100,ko01120,ko01200,map00430,map00620,map00640,map00680,map00720,map01100,map01120,map01200	M00357,M00579	AAA_26,DRTGG,PTA_PTB	PCLMMKII_00985	operon_548	1133752:1135875:-	Cytoplasmic	9.97
WP_009616031.1	PM1_RS05090	ackA	acetate kinase	False	1135935	1137122		1135935:1137122:-	F	Catalyzes the formation of acetyl phosphate from acetate and ATP. Can also catalyze the reverse reaction	ackA		GO:0000287,GO:0005524,GO:0006085,GO:0008776,GO:0016310		2.7.2.1,2.7.2.15	ko:K00925,ko:K00932	ko00430,ko00620,ko00640,ko00680,ko00720,ko01100,ko01120,ko01200,map00430,map00620,map00640,map00680,map00720,map01100,map01120,map01200	M00357,M00579	Acetate_kinase	PCLMMKII_00986	operon_548	1135935:1137122:-	Cytoplasmic	9.97
WP_081884745.1	PM1_RS05095		DUF3565 domain-containing protein	False	1137130	1137465		1137130:1137465:-	P	Protein of unknown function (DUF3565)									DUF3565				Unknown
WP_009616033.1	PM1_RS05100	slyD	peptidylprolyl isomerase	False	1137434	1137919	+	1137434:1137919:+	G	Peptidyl-prolyl cis-trans	slyD		GO:0003755		5.2.1.8	ko:K03775			FKBP_C	PCLMMKII_00988	operon_549	1137434:1137919:+	Cytoplasmic	9.97
WP_009616034.1	PM1_RS05105	btuE	glutathione peroxidase	False	1138123	1138605	+	1138123:1138605:+	O	Belongs to the glutathione peroxidase family	btuE	-,GO:0004602,GO:0043295	GO:0004602,GO:0043295		1.11.1.9	ko:K00432	ko00480,ko00590,ko04918,map00480,map00590,map04918		GSHPx	PCLMMKII_00989	operon_550	1138123:1138605:+	Periplasmic	10
WP_009616035.1	PM1_RS05110	tetR	TetR/AcrR family transcriptional regulator	False	1138819	1139412	+	1138819:1139412:+	K	Transcriptional regulator		-,GO:0003677,GO:0003700,GO:0006355	GO:0003677,GO:0003700,GO:0006355			ko:K16137			TetR_C_13,TetR_N	PCLMMKII_00990	operon_551	1138819:1139412:+	Cytoplasmic	9.97
WP_009616036.1	PM1_RS05115		NADH:flavin oxidoreductase	False	1139468	1140580	+	1139468:1140580:+	C	nadh flavin									Oxidored_FMN	PCLMMKII_00991	operon_551	1139468:1140580:+	Cytoplasmic	9.97
WP_009616037.1	PM1_RS05120	degV	DegV family protein	False	1140779	1141738	+	1140779:1141738:+	S	protein conserved in bacteria									DegV	PCLMMKII_00992	operon_552	1140779:1141738:+	Unknown
WP_009616038.1	PM1_RS05125		glycosyltransferase family 4 protein	False	1141739	1142941		1141739:1142941:-	M	glycosyl transferase group 1		-,GO:0006486,GO:0016757	GO:0006486,GO:0016757						Glyco_trans_1_4,Glyco_transf_4,Glycos_transf_1	PCLMMKII_00993	operon_553	1141739:1142941:-	Cytoplasmic	9.97
WP_009616039.1	PM1_RS05130	acpA	acid phosphatase	False	1143117	1144811	+	1143117:1144811:+	M	Acid phosphatase	acpA								Phosphoesterase	PCLMMKII_00994	operon_554	1143117:1144811:+	Periplasmic	9.84
WP_009616040.1	PM1_RS05135	cysZ	sulfate transporter CysZ	False	1145067	1145810		1145067:1145810:-	U	High affinity, high specificity proton-dependent sulfate transporter, which mediates sulfate uptake. Provides the sulfur source for the cysteine synthesis pathway	cysZ		GO:0000103,GO:0005886,GO:0015116			ko:K06203			EI24	PCLMMKII_00995	operon_555	1145067:1145810:-	CytoplasmicMembrane	10
WP_009616041.1	PM1_RS05140		sensor domain-containing diguanylate cyclase	False	1145897	1147834		1145897:1147834:-	T	diguanylate cyclase									CHASE4,GGDEF,HAMP,PAS,PAS_4	PCLMMKII_00996	operon_556	1145897:1147834:-	CytoplasmicMembrane	10
WP_009616042.1	PM1_RS05145	trxB	thioredoxin-disulfide reductase	False	1148210	1149157	+	1148210:1149157:+	C	Belongs to the class-II pyridine nucleotide-disulfide oxidoreductase family	trxB	-,GO:0004791,GO:0005737,GO:0019430,GO:0071949	GO:0004791,GO:0005737,GO:0019430,GO:0071949		1.8.1.9,4.3.1.9	ko:K00384,ko:K22345	ko00030,ko00450,map00030,map00450		Pyr_redox_2	PCLMMKII_00997	operon_557	1148210:1149157:+	Unknown
WP_009616043.1	PM1_RS05150	hopJ	HopJ type III effector protein	False	1150159	1150497		1150159:1150497:-	S	type III effector	hopJ								HopJ	PCLMMKII_00998	operon_558	1150159:1150497:-	Unknown
WP_009616044.1	PM1_RS05155	IV02_17390	DUF1244 domain-containing protein	False	1150511	1150834		1150511:1150834:-	S	protein conserved in bacteria	IV02_17390					ko:K09948			DUF1244	PCLMMKII_00999	operon_558	1150511:1150834:-	Unknown
WP_009616045.1	PM1_RS05160	folX	dihydroneopterin triphosphate 2'-epimerase	False	1150953	1151324		1150953:1151324:-	H	Catalyzes the formation of dihydromonapterin triphosphate from dihydroneopterin triphosphate	folX		GO:0004150,GO:0006760		5.1.99.7	ko:K07589	ko00790,map00790		FolB	PCLMMKII_01000	operon_559	1150953:1151324:-	Cytoplasmic	8.96
WP_009616046.1	PM1_RS05165	folE	GTP cyclohydrolase I FolE	False	1151326	1151886		1151326:1151886:-	F	GTP cyclohydrolase	folE		GO:0003934,GO:0046654		3.5.4.16	ko:K01495	ko00790,ko01100,map00790,map01100	M00126,M00841,M00842,M00843	GTP_cyclohydroI	PCLMMKII_01001	operon_559	1151326:1151886:-	Cytoplasmic	9.97
WP_009616047.1	PM1_RS05170	folM	dihydromonapterin reductase	False	1151916	1152626		1151916:1152626:-	IQ	reductase	folM	GO:0003674,GO:0003824,GO:0008150,GO:0008152,GO:0016491,GO:0016645,GO:0016646,GO:0055114,GO:0071172	GO:0016491	GO:0003674,GO:0003824,GO:0008150,GO:0008152,GO:0016491,GO:0016645,GO:0016646,GO:0055114,GO:0071172	1.5.1.3,1.5.1.33,1.5.1.50	ko:K03793,ko:K13938	ko00670,ko00790,ko01100,map00670,map00790,map01100		adh_short,adh_short_C2	PCLMMKII_01002	operon_559	1151916:1152626:-	Cytoplasmic	8.96
WP_009616048.1	PM1_RS05175	yqcA	flavodoxin	False	1152775	1153227	+	1152775:1153227:+	C	flavodoxin binds one FMN molecule, which serves as a redox-active prosthetic group	yqcA	GO:0000166,GO:0003674,GO:0005488,GO:0010181,GO:0032553,GO:0036094,GO:0043167,GO:0043168,GO:0048037,GO:0050662,GO:0097159,GO:0097367,GO:1901265,GO:1901363	GO:0010181	GO:0000166,GO:0003674,GO:0005488,GO:0010181,GO:0032553,GO:0036094,GO:0043167,GO:0043168,GO:0048037,GO:0050662,GO:0097159,GO:0097367,GO:1901265,GO:1901363		ko:K06205			Flavodoxin_1	PCLMMKII_01003	operon_560	1152775:1153227:+	Unknown
WP_009616049.1	PM1_RS05180		LysR family transcriptional regulator	False	1153483	1154373		1153483:1154373:-	K	transcriptional regulator			GO:0003677,GO:0003700,GO:0006355						HTH_1,LysR_substrate	PCLMMKII_01004	operon_561	1153483:1154373:-	Cytoplasmic	9.97
WP_009616050.1	PM1_RS05185	cidA	CidA/LrgA family protein	False	1154472	1154849	+	1154472:1154849:+	S	LrgA family	cidA	-,GO:0016020	GO:0016020			ko:K06518			LrgA	PCLMMKII_01005	operon_562	1154472:1154849:+	CytoplasmicMembrane	10
WP_009616051.1	PM1_RS05190	yohK_2	LrgB family protein	False	1154836	1155522	+	1154836:1155522:+	M	effector of murein hydrolase	yohK_2	-,GO:0005886	GO:0005886						LrgB	PCLMMKII_01006	operon_562	1154836:1155522:+	CytoplasmicMembrane	10
WP_009616052.1	PM1_RS05195		class II aldolase/adducin family protein	False	1155735	1156511	+	1155735:1156511:+	G	COG0235 Ribulose-5-phosphate 4-epimerase and related epimerases and aldolases									Aldolase_II	PCLMMKII_01007	operon_563	1155735:1156511:+	Cytoplasmic	9.26
WP_009616053.1	PM1_RS05200		alpha/beta fold hydrolase	False	1156511	1157407	+	1156511:1157407:+	S	Alpha beta hydrolase									Abhydrolase_1,Abhydrolase_6	PCLMMKII_01008	operon_563	1156511:1157407:+	Periplasmic	9.44
WP_009616054.1	PM1_RS05205	Hsd17b4	SDR family oxidoreductase	False	1157529	1158440	+	1157529:1158440:+	IQ	Belongs to the short-chain dehydrogenases reductases (SDR) family	Hsd17b4	-,GO:0016491,GO:0070403	GO:0016491,GO:0070403						adh_short	PCLMMKII_01009	operon_563	1157529:1158440:+	Cytoplasmic	9.97
WP_009616055.1	PM1_RS05210		crotonase/enoyl-CoA hydratase family protein	False	1158556	1159323	+	1158556:1159323:+	I	Belongs to the enoyl-CoA hydratase isomerase family		-,GO:0003824	GO:0003824		4.2.1.17	ko:K01692		M00032,M00087	ECH_1	PCLMMKII_01010	operon_563	1158556:1159323:+	Cytoplasmic	9.97
WP_009616056.1	PM1_RS05215		cupin domain-containing protein	False	1159734	1160078		1159734:1160078:-	S	enzyme of the cupin superfamily		-,GO:0046872	GO:0046872			ko:K06995			Cupin_3	PCLMMKII_01011	operon_564	1159734:1160078:-	Unknown
WP_009616057.1	PM1_RS05220		NAD(P)/FAD-dependent oxidoreductase	False	1160121	1161542		1160121:1161542:-	E	FAD dependent oxidoreductase		-,GO:0016491,GO:0050660	GO:0016491,GO:0050660						DAO	PCLMMKII_01012	operon_564	1160121:1161542:-	Cytoplasmic	9.26
WP_043300115.1	PM1_RS05225		AraC family transcriptional regulator	False	1161842	1162648		1161842:1162648:-	K	AraC family transcriptional regulator		-,GO:0003700,GO:0006355,GO:0043565	GO:0003700,GO:0006355,GO:0043565						HTH_18,SnoaL_2				Unknown
WP_009616059.1	PM1_RS05230	aidA	DUF1302 domain-containing protein	False	1162876	1164633	+	1162876:1164633:+	M	Protein of unknown function (DUF1302)									DUF1302	PCLMMKII_01014	operon_566	1162876:1164633:+	OuterMembrane	9.52
WP_009616060.1	PM1_RS05235		DUF1329 domain-containing protein	False	1164657	1166027	+	1164657:1166027:+	S	Protein of unknown function (DUF1329)									DUF1329	PCLMMKII_01015	operon_566	1164657:1166027:+	Unknown
WP_009616061.1	PM1_RS05240		LuxR C-terminal-related transcriptional regulator	False	1166183	1168702	+	1166183:1168702:+	K	Transcriptional regulator		-,GO:0006355	GO:0006355						GerE	PCLMMKII_01016	operon_567	1166183:1168702:+	Cytoplasmic	9.97
WP_009616062.1	PM1_RS05245	ychA	SirB1 family protein	False	1168862	1169671		1168862:1169671:-	P	Transglutaminase-like superfamily	ychA								TPR_9,Transglut_core2	PCLMMKII_01017	operon_568	1168862:1169671:-	Cytoplasmic	8.96
WP_009616063.1	PM1_RS05250	ldh	Glu/Leu/Phe/Val dehydrogenase family protein	False	1169845	1170873	+	1169845:1170873:+	E	Belongs to the Glu Leu Phe Val dehydrogenases family	ldh	-,GO:0006520,GO:0016491	GO:0006520,GO:0016491		1.4.1.9	ko:K00263	ko00280,ko00290,ko01100,ko01110,ko01130,map00280,map00290,map01100,map01110,map01130		ELFV_dehydrog,ELFV_dehydrog_N	PCLMMKII_01018	operon_569	1169845:1170873:+	Cytoplasmic	9.97
WP_009616064.1	PM1_RS05255	yebG	YebG family protein	False	1171249	1171506		1171249:1171506:-	S	protein conserved in bacteria	yebG					ko:K09918			YebG	PCLMMKII_01019	operon_570	1171249:1171506:-	Unknown
WP_024128466.1	PM1_RS05260		DUF3509 domain-containing protein	False	1171746	1172024		1171746:1172024:-	S	Protein of unknown function (DUF3509)									DUF3509				Unknown
WP_009616066.1	PM1_RS05265	psiE	phosphate-starvation-inducible protein PsiE	False	1172193	1172666	+	1172193:1172666:+	S	Protein PsiE homolog	psiE	GO:0005575,GO:0005623,GO:0005886,GO:0016020,GO:0044464,GO:0071944		GO:0005575,GO:0005623,GO:0005886,GO:0016020,GO:0044464,GO:0071944		ko:K13256			PsiE	PCLMMKII_01021	operon_572	1172193:1172666:+	CytoplasmicMembrane	10
WP_009616067.1	PM1_RS05270	hlyD	HlyD family secretion protein	False	1172753	1173724	+	1172753:1173724:+	M	Barrel-sandwich domain of CusB or HlyD membrane-fusion		-,GO:0016020,GO:0022857,GO:0055085	GO:0016020,GO:0022857,GO:0055085			ko:K01993			HlyD_D23	PCLMMKII_01022	operon_573	1172753:1173724:+	CytoplasmicMembrane	7.88
WP_024128467.1	PM1_RS05275		ABC transporter permease	False	1173706	1174878	+	1173706:1174878:+	V	ABC-type multidrug transport system, permease component		-,GO:0042626,GO:0140359	GO:0042626,GO:0140359			ko:K01992		M00254	ABC2_membrane_3	PCLMMKII_01023	operon_573	1173712:1174878:+	CytoplasmicMembrane	10
WP_009616069.1	PM1_RS05280		ABC transporter permease	False	1174888	1176021	+	1174888:1176021:+	V	ABC-type multidrug transport system, permease component		-,GO:0042626,GO:0140359	GO:0042626,GO:0140359			ko:K01992		M00254	ABC2_membrane_3	PCLMMKII_01024	operon_573	1174888:1176021:+	CytoplasmicMembrane	10
WP_009616070.1	PM1_RS05285		hypothetical protein	False	1176301	1176549		1176301:1176549:-												PCLMMKII_01025	operon_574	1176301:1176549:-	CytoplasmicMembrane	9.46
WP_009616071.1	PM1_RS05290		TIGR01459 family HAD-type hydrolase	False	1176581	1177468		1176581:1177468:-	G	Haloacid dehalogenase-like hydrolase									Hydrolase_6,Hydrolase_like	PCLMMKII_01026	operon_574	1176581:1177468:-	Cytoplasmic	9.97
WP_009616072.1	PM1_RS05295		tyrosine-protein phosphatase	False	1177531	1178202		1177531:1178202:-	T	Tyrosine phosphatase family		-,GO:0004721	GO:0004721						DSPc,Y_phosphatase2	PCLMMKII_01027	operon_575	1177531:1178202:-	Periplasmic	9.76
WP_009616073.1	PM1_RS05300		hypothetical protein	False	1178300	1178677		1178300:1178677:-												PCLMMKII_01028	operon_576	1178300:1178677:-	CytoplasmicMembrane	10
WP_009616074.1	PM1_RS05305		SDR family oxidoreductase	False	1178680	1179510		1178680:1179510:-	IQ	Belongs to the short-chain dehydrogenases reductases (SDR) family		-,GO:0016491	GO:0016491						adh_short	PCLMMKII_01029	operon_576	1178680:1179510:-	Cytoplasmic	9.26
WP_009616075.1	PM1_RS05310		hypothetical protein	False	1179582	1180046		1179582:1180046:-												PCLMMKII_01030	operon_577	1179582:1180046:-	CytoplasmicMembrane	9.86
WP_009616076.1	PM1_RS05315	codB	cytosine permease	False	1180362	1181621	+	1180362:1181621:+	F	permease	codB	-,GO:0015209,GO:0016020,GO:0055085	GO:0015209,GO:0016020,GO:0055085			ko:K10974			Transp_cyt_pur	PCLMMKII_01031	operon_578	1180362:1181621:+	CytoplasmicMembrane	10
WP_009616077.1	PM1_RS05320	codA	cytosine deaminase	False	1181683	1182924	+	1181683:1182924:+	F	cytosine deaminase	codA	-,GO:0016810	GO:0016810		3.5.4.1	ko:K01485	ko00240,ko00330,ko01100,map00240,map00330,map01100		Amidohydro_3	PCLMMKII_01032	operon_578	1181683:1182924:+	Cytoplasmic	9.97
WP_009615021.1	PM1_RS05325		IS110 family transposase	False	1183443	1184378	+	1183443:1184378:+	L	transposase IS116 IS110 IS902 family		-,GO:0003677,GO:0004803,GO:0006313	GO:0003677,GO:0004803,GO:0006313			ko:K07486			DEDD_Tnp_IS110,Transposase_20	PCLMMKII_01033	operon_579	1183443:1184378:+	Unknown
WP_009616078.1	PM1_RS05330	algA	mannose-1-phosphate guanylyltransferase/mannose-6-phosphate isomerase	False	1184771	1186216		1184771:1186216:-	GM	Belongs to the mannose-6-phosphate isomerase type 2 family	algA	-,GO:0000271,GO:0016779	GO:0000271,GO:0016779		2.7.7.13,5.3.1.8	ko:K00971,ko:K16011	ko00051,ko00520,ko01100,ko01110,ko01130,ko02025,map00051,map00520,map01100,map01110,map01130,map02025	M00114,M00361,M00362	MannoseP_isomer,NTP_transferase	PCLMMKII_01034	operon_580	1184771:1186216:-	Cytoplasmic	8.96
WP_009616079.1	PM1_RS05335	algF	alginate O-acetyltransferase AlgF	False	1186803	1187450		1186803:1187450:-	M	alginate	algF					ko:K19296			AlgF	PCLMMKII_01035	operon_581	1186803:1187450:-	Periplasmic	10
WP_009616080.1	PM1_RS05340	algJ	alginate O-acetyltransferase	False	1187509	1188699		1187509:1188699:-	S	Alginate	algJ					ko:K19295			ALGX	PCLMMKII_01036	operon_581	1187509:1188699:-	CytoplasmicMembrane	10
WP_009616081.1	PM1_RS05345	algI	MBOAT family O-acyltransferase	False	1188713	1190275		1188713:1190275:-	M	membrane protein involved in D-alanine export	algI	-,GO:0008374	GO:0008374			ko:K19294			MBOAT	PCLMMKII_01037	operon_581	1188713:1190275:-	CytoplasmicMembrane	10
WP_152604511.1	PM1_RS05350	algL	mannuronate-specific alginate lyase	False	1190593	1191666		1190593:1191666:-	M	Catalyzes the depolymerization of alginate by cleaving the beta-1,4 glycosidic bond between two adjacent sugar residues via a beta-elimination mechanism	algL				4.2.2.3	ko:K01729	ko00051,map00051		Alginate_lyase				Periplasmic	10
WP_009616083.1	PM1_RS05355	algX	alginate O-acetyltransferase	False	1191724	1193166		1191724:1193166:-	M	alginate	algX					ko:K19293			ALGX,CBM_26	PCLMMKII_01039	operon_582	1191724:1193166:-	Periplasmic	9.76
WP_009616084.1	PM1_RS05360	algG	mannuronan 5-epimerase AlgG	False	1193178	1194788		1193178:1194788:-	P	Poly(Beta-D-mannuronate) C5 epimerase	algG				5.1.3.37	ko:K01795	ko00051,map00051		Beta_helix,NosD	PCLMMKII_01040	operon_582	1193178:1194788:-	Periplasmic	10
WP_043300301.1	PM1_RS05365	algE	alginate export family protein	False	1194974	1196407		1194974:1196407:-	S	Alginate regulatory protein	algE					ko:K16081			Alginate_exp				OuterMembrane	9.93
WP_009616086.1	PM1_RS05370	algK	alginate biosynthesis TPR repeat lipoprotein AlgK	False	1196491	1197888		1196491:1197888:-	S	alginate biosynthesis protein	algK					ko:K19292			Sel1	PCLMMKII_01042	operon_583	1196491:1197888:-	Periplasmic	10
WP_009616087.1	PM1_RS05375	alg44	alginate biosynthesis protein Alg44	False	1197899	1199068		1197899:1199068:-	M	Alginate biosynthesis protein Alg44	alg44				2.4.1.33	ko:K19291	ko00051,ko02025,map00051,map02025		HlyD_3,PilZ	PCLMMKII_01043	operon_583	1197899:1199068:-	Periplasmic	10
WP_009616088.1	PM1_RS05380	alg8	mannuronan synthase	False	1199127	1200608		1199127:1200608:-	M	COG1215 Glycosyltransferases, probably involved in cell wall biogenesis	alg8				2.4.1.33	ko:K19290	ko00051,map00051		Glyco_tranf_2_3	PCLMMKII_01044	operon_583	1199127:1200608:-	CytoplasmicMembrane	10
WP_009616089.1	PM1_RS05385	algD	GDP-mannose 6-dehydrogenase	False	1200753	1202063		1200753:1202063:-	M	Belongs to the UDP-glucose GDP-mannose dehydrogenase family	algD				1.1.1.132,1.1.1.22	ko:K00012,ko:K00066	ko00040,ko00051,ko00053,ko00520,ko01100,ko02020,map00040,map00051,map00053,map00520,map01100,map02020	M00014,M00129,M00361,M00362	UDPG_MGDP_dh,UDPG_MGDP_dh_C,UDPG_MGDP_dh_N	PCLMMKII_01045	operon_583	1200753:1202063:-	Cytoplasmic	9.97
WP_009616090.1	PM1_RS05390	yaaA	peroxide stress protein YaaA	False	1202918	1203697		1202918:1203697:-	S	Belongs to the UPF0246 family	yaaA	GO:0005575,GO:0005622,GO:0005623,GO:0005737,GO:0005829,GO:0006950,GO:0006979,GO:0008150,GO:0033194,GO:0042221,GO:0044424,GO:0044444,GO:0044464,GO:0050896,GO:1901700		GO:0005575,GO:0005622,GO:0005623,GO:0005737,GO:0005829,GO:0006950,GO:0006979,GO:0008150,GO:0033194,GO:0042221,GO:0044424,GO:0044444,GO:0044464,GO:0050896,GO:1901700		ko:K09861			H2O2_YaaD	PCLMMKII_01046	operon_584	1202918:1203697:-	Cytoplasmic	8.96
WP_009616091.1	PM1_RS05395	phoH2	PhoH family protein	False	1204105	1205496	+	1204105:1205496:+	T	ATPase related to phosphate starvation-inducible protein PhoH	phoH2	-,GO:0005524	GO:0005524			ko:K07175			PIN_4,PhoH	PCLMMKII_01047	operon_585	1204105:1205496:+	Cytoplasmic	9.97
WP_009616092.1	PM1_RS05400	moaC	cyclic pyranopterin monophosphate synthase MoaC	False	1206356	1206832	+	1206356:1206832:+	H	Catalyzes the conversion of (8S)-3',8-cyclo-7,8- dihydroguanosine 5'-triphosphate to cyclic pyranopterin monophosphate (cPMP)	moaC		GO:0006777,GO:0061799		4.6.1.17	ko:K03637	ko00790,ko01100,ko04122,map00790,map01100,map04122		MoCF_biosynth,MoaC	PCLMMKII_01048	operon_586	1206356:1206832:+	Cytoplasmic	9.97
WP_009616093.1	PM1_RS05405	moaD	MoaD/ThiS family protein	False	1206829	1207077	+	1206829:1207077:+	H	Mo-molybdopterin cofactor metabolic process	moaD				2.7.7.77,2.8.1.12	ko:K03636,ko:K03752,ko:K21142	ko00790,ko01100,ko04122,map00790,map01100,map04122		ThiS	PCLMMKII_01049	operon_586	1206829:1207077:+	Unknown
WP_009616094.1	PM1_RS05410	moaE	molybdopterin synthase catalytic subunit MoaE	False	1207082	1207534	+	1207082:1207534:+	H	Molybdopterin converting factor, large subunit	moaE		GO:0006777		2.8.1.12	ko:K03635	ko00790,ko01100,ko04122,map00790,map01100,map04122		MoaE	PCLMMKII_01050	operon_586	1207082:1207534:+	Cytoplasmic	9.97
WP_009616095.1	PM1_RS05415	moaB	molybdenum cofactor biosynthesis protein B	False	1207618	1208190	+	1207618:1208190:+	H	May be involved in the biosynthesis of molybdopterin	moaB	GO:0003674,GO:0003824,GO:0005488,GO:0005515,GO:0005575,GO:0005622,GO:0005623,GO:0005737,GO:0005829,GO:0006777,GO:0042802,GO:0044424,GO:0044444,GO:0044464	GO:0003824,GO:0006777	GO:0003674,GO:0005488,GO:0005515,GO:0005575,GO:0005622,GO:0005623,GO:0005737,GO:0005829,GO:0042802,GO:0044424,GO:0044444,GO:0044464	2.7.7.75	ko:K03638	ko00790,ko01100,map00790,map01100		MoCF_biosynth	PCLMMKII_01051	operon_586	1207618:1208190:+	Cytoplasmic	9.97
WP_009616096.1	PM1_RS05420	moeA1	molybdopterin molybdotransferase MoeA	False	1208187	1209422	+	1208187:1209422:+	H	molybdopterin	moeA1	-,GO:0006777,GO:0046872,GO:0061599	GO:0006777,GO:0046872,GO:0061599		2.10.1.1	ko:K03750	ko00790,ko01100,map00790,map01100		MoCF_biosynth,MoeA_C,MoeA_N	PCLMMKII_01052	operon_586	1208187:1209422:+	Cytoplasmic	9.97
WP_009616097.1	PM1_RS05425	ubiU	ubiquinone anaerobic biosynthesis protein UbiU	False	1209484	1210479	+	1209484:1210479:+	O	protease	yhbU	-,GO:0006744	GO:0006744			ko:K08303	ko05120,map05120		Peptidase_U32	PCLMMKII_01053	operon_587	1209484:1210479:+	Cytoplasmic	8.96
WP_009616098.1	PM1_RS05430	yhbV	U32 family peptidase	False	1210491	1211381	+	1210491:1211381:+	O	protease	yhbV	-,GO:0006744	GO:0006744						Peptidase_U32	PCLMMKII_01054	operon_587	1210491:1211381:+	Cytoplasmic	8.96
WP_009616099.1	PM1_RS05435	ubiT	ubiquinone anaerobic biosynthesis accessory factor UbiT	False	1211375	1211851	+	1211375:1211851:+	I	lipid carrier protein		-,GO:0006744,GO:0110142	GO:0006744,GO:0110142						SCP2	PCLMMKII_01055	operon_587	1211375:1211851:+	Unknown
WP_009616100.1	PM1_RS05440		putative zinc-binding protein	False	1211860	1212228		1211860:1212228:-	S	Zinc-binding protein									DGC	PCLMMKII_01056	operon_588	1211860:1212228:-	Unknown
WP_009616101.1	PM1_RS05445	narL	two-component system response regulator NarL	False	1213166	1213819		1213166:1213819:-	K	response regulator	narL		GO:0000160,GO:0003677,GO:0006355			ko:K07684	ko02020,map02020	M00471	GerE,Response_reg	PCLMMKII_01057	operon_589	1213166:1213819:-	Cytoplasmic	9.97
WP_009616102.1	PM1_RS05450	narX	histidine kinase	False	1213816	1215678		1213816:1215678:-	T	Histidine kinase	narX		GO:0000155,GO:0000160,GO:0016020,GO:0046983		2.7.13.3	ko:K07673,ko:K07674	ko02020,map02020	M00471,M00472	HAMP,HATPase_c,HisKA_3,PilJ	PCLMMKII_01058	operon_589	1213816:1215678:-	Unknown
WP_009616103.1	PM1_RS05455	narK1	nitrate/nitrite transporter	False	1215852	1217153	+	1215852:1217153:+	P	nitrate nitrite transporter	narK1	-,GO:0016020,GO:0022857,GO:0055085,GO:0071705	GO:0016020,GO:0022857,GO:0055085,GO:0071705			ko:K02575	ko00910,map00910	M00615	MFS_1	PCLMMKII_01059	operon_590	1215852:1217153:+	CytoplasmicMembrane	10
WP_009616104.1	PM1_RS05460	narK	NarK family nitrate/nitrite MFS transporter	False	1217166	1218572	+	1217166:1218572:+	P	nitrate nitrite transporter	narK		GO:0015112,GO:0015113,GO:0015706,GO:0015707,GO:0016020			ko:K02575	ko00910,map00910	M00615	MFS_1	PCLMMKII_01060	operon_590	1217166:1218572:+	CytoplasmicMembrane	10
WP_009616105.1	PM1_RS05465	narG	nitrate reductase subunit alpha	False	1218636	1222415	+	1218636:1222415:+	C	Belongs to the prokaryotic molybdopterin-containing oxidoreductase family	narG	-,GO:0008940,GO:0009325,GO:0042126	GO:0008940,GO:0009325,GO:0042126		1.7.5.1	ko:K00370	ko00910,ko01120,ko02020,map00910,map01120,map02020	M00529,M00530,M00804	Molybdopterin,Molydop_binding,Nitr_red_alph_N	PCLMMKII_01061	operon_590	1218636:1222415:+	CytoplasmicMembrane	7.88
WP_009616106.1	PM1_RS05470	narH	nitrate reductase subunit beta	False	1222427	1223962	+	1222427:1223962:+	C	nitrate reductase beta subunit	narH	-,GO:0008940,GO:0009325,GO:0042126	GO:0008940,GO:0009325,GO:0042126		1.7.5.1	ko:K00371	ko00910,ko01120,ko02020,map00910,map01120,map02020	M00529,M00530,M00804	Fer4_11,Nitr_red_bet_C	PCLMMKII_01062	operon_590	1222427:1223962:+	CytoplasmicMembrane	7.88
WP_009616107.1	PM1_RS05475	narJ	nitrate reductase molybdenum cofactor assembly chaperone	False	1223968	1224705	+	1223968:1224705:+	C	Nitrate reductase	narJ	-,GO:0051082,GO:0051131	GO:0051082,GO:0051131			ko:K00373	ko02020,map02020		Nitrate_red_del	PCLMMKII_01063	operon_590	1223968:1224705:+	Cytoplasmic	9.97
WP_009616108.1	PM1_RS05480	narI	respiratory nitrate reductase subunit gamma	False	1224708	1225394	+	1224708:1225394:+	C	nitrate reductase, gamma subunit	narI	-,GO:0008940,GO:0009325,GO:0019645	GO:0008940,GO:0009325,GO:0019645		1.7.5.1	ko:K00374	ko00910,ko01120,ko02020,map00910,map01120,map02020	M00529,M00530	Nitrate_red_gam	PCLMMKII_01064	operon_590	1224708:1225394:+	CytoplasmicMembrane	10
WP_009616109.1	PM1_RS05485		peptidylprolyl isomerase	False	1225460	1226278	+	1225460:1226278:+	O	peptidylprolyl isomerase		-,GO:0003755,GO:0006457	GO:0003755,GO:0006457		5.2.1.8	ko:K03769			Rotamase,Rotamase_3	PCLMMKII_01065	operon_590	1225460:1226278:+	Unknown
WP_009616110.1	PM1_RS05490	moaA	GTP 3',8-cyclase MoaA	False	1226388	1227377	+	1226388:1227377:+	H	Catalyzes the cyclization of GTP to (8S)-3',8-cyclo-7,8- dihydroguanosine 5'-triphosphate	moaA	-,GO:0006777,GO:0046872,GO:0051539	GO:0006777,GO:0046872,GO:0051539		4.1.99.22	ko:K03639	ko00790,ko01100,ko04122,map00790,map01100,map04122		Fer4_12,Mob_synth_C,Radical_SAM	PCLMMKII_01066	operon_590	1226388:1227377:+	Cytoplasmic	9.97
WP_009616111.1	PM1_RS05495		hypothetical protein	False	1227713	1227943		1227713:1227943:-												PCLMMKII_01067	operon_591	1227713:1227943:-	Unknown
WP_009616112.1	PM1_RS05500		NAD(P)/FAD-dependent oxidoreductase	False	1228591	1229733		1228591:1229733:-	E	oxidoreductase		-,GO:0016491,GO:0050660	GO:0016491,GO:0050660		1.4.99.6	ko:K19746	ko00472,ko01100,map00472,map01100		DAO	PCLMMKII_01068	operon_592	1228591:1229733:-	Cytoplasmic	9.26
WP_009616114.1	PM1_RS05510	rhlB	ATP-dependent RNA helicase RhlB	False	1232416	1233954		1232416:1233954:-	JKL	DEAD-box RNA helicase involved in	rhlB		GO:0003676,GO:0003724,GO:0005524		3.6.4.13	ko:K03732	ko03018,map03018	M00394	DEAD,Helicase_C,RhlB	PCLMMKII_01070	operon_594	1232416:1233954:-	Cytoplasmic	9.97
WP_009616115.1	PM1_RS05515		GGDEF domain-containing protein	False	1234059	1234997		1234059:1234997:-	T	cyclic nucleotide-binding protein									GGDEF,cNMP_binding	PCLMMKII_01071	operon_595	1234059:1234997:-	Cytoplasmic	9.97
WP_009616116.1	PM1_RS05520	estB	alpha/beta hydrolase	False	1235177	1235830		1235177:1235830:-	S	Carboxylesterase	estB	-,GO:0016787	GO:0016787			ko:K06999			Abhydrolase_2	PCLMMKII_01072	operon_596	1235177:1235830:-	Cytoplasmic	8.96
WP_009616117.1	PM1_RS05525	aapJ	amino acid ABC transporter substrate-binding protein	False	1236299	1237327	+	1236299:1237327:+	ET	Belongs to the bacterial solute-binding protein 3 family	aapJ	-,GO:0042626,GO:0055052,GO:0140359	GO:0042626,GO:0055052,GO:0140359			ko:K09969	ko02010,map02010	M00232	SBP_bac_3	PCLMMKII_01073	operon_597	1236299:1237327:+	Periplasmic	10
WP_009616118.1	PM1_RS05530	aapQ	amino acid ABC transporter permease	False	1237446	1238630	+	1237446:1238630:+	P	amino acid ABC transporter	aapQ	GO:0005575,GO:0005623,GO:0005886,GO:0006865,GO:0016020,GO:0042626,GO:0043190,GO:0044464,GO:0071944,GO:0140359	GO:0006865,GO:0016020,GO:0042626,GO:0043190,GO:0140359	GO:0005575,GO:0005623,GO:0005886,GO:0016020,GO:0044464,GO:0071944		ko:K09970	ko02010,map02010	M00232	BPD_transp_1	PCLMMKII_01074	operon_597	1237446:1238630:+	CytoplasmicMembrane	10
WP_009616119.1	PM1_RS05535	yhdY	amino acid ABC transporter permease	False	1238640	1239737	+	1238640:1239737:+	P	amino acid ABC transporter	yhdY	GO:0005575,GO:0005623,GO:0005886,GO:0005887,GO:0006865,GO:0016020,GO:0016021,GO:0031224,GO:0031226,GO:0042626,GO:0044425,GO:0044459,GO:0044464,GO:0071944,GO:0140359	GO:0006865,GO:0042626,GO:0140359	GO:0005575,GO:0005623,GO:0005886,GO:0005887,GO:0016020,GO:0016021,GO:0031224,GO:0031226,GO:0044425,GO:0044459,GO:0044464,GO:0071944		ko:K02029,ko:K09971,ko:K10002,ko:K10037	ko02010,ko02020,map02010,map02020	M00227,M00230,M00232,M00236	BPD_transp_1	PCLMMKII_01075	operon_597	1238640:1239737:+	CytoplasmicMembrane	10
WP_009616120.1	PM1_RS05540	yhdZ	amino acid ABC transporter ATP-binding protein	False	1239750	1240523	+	1239750:1240523:+	E	(ABC) transporter	yhdZ	GO:0000166,GO:0003674,GO:0005488,GO:0005524,GO:0008144,GO:0015424,GO:0016887,GO:0017076,GO:0030554,GO:0032553,GO:0032555,GO:0032559,GO:0035639,GO:0036094,GO:0042626,GO:0043167,GO:0043168,GO:0097159,GO:0097367,GO:0140359,GO:1901265,GO:1901363	GO:0005524,GO:0015424,GO:0016887,GO:0042626,GO:0140359	GO:0000166,GO:0003674,GO:0005488,GO:0005524,GO:0008144,GO:0017076,GO:0030554,GO:0032553,GO:0032555,GO:0032559,GO:0035639,GO:0036094,GO:0043167,GO:0043168,GO:0097159,GO:0097367,GO:1901265,GO:1901363	3.6.3.21	ko:K02028,ko:K02029,ko:K09972	ko02010,map02010	M00232,M00236	ABC_tran	PCLMMKII_01076	operon_597	1239750:1240523:+	CytoplasmicMembrane	9.99
WP_009616121.1	PM1_RS05545	pcsA	phosphatidylcholine synthase	False	1240789	1241505	+	1240789:1241505:+	I	Condenses choline with CDP-diglyceride to produce phosphatidylcholine and CMP	lidK		GO:0008654,GO:0050520		2.7.8.24	ko:K01004	ko00564,ko01110,map00564,map01110		CDP-OH_P_transf	PCLMMKII_01077	operon_598	1240789:1241505:+	CytoplasmicMembrane	10
WP_009616122.1	PM1_RS05550		glutathione S-transferase C-terminal domain-containing protein	False	1241997	1242695	+	1241997:1242695:+	O	Glutathione S-transferase, C-terminal domain									GST_C_6,GST_N_4	PCLMMKII_01078	operon_599	1241997:1242695:+	Cytoplasmic	8.96
WP_009616123.1	PM1_RS05555	yhbQ	GIY-YIG nuclease family protein	False	1242692	1242991	+	1242692:1242991:+	L	Endonuclease containing a URI domain	yhbQ		GO:0004518			ko:K07461			GIY-YIG	PCLMMKII_01079	operon_599	1242692:1242991:+	Unknown
WP_009616124.1	PM1_RS05560		glutathione S-transferase family protein	False	1243066	1244001	+	1243066:1244001:+	O	Glutathione S-transferase		-,GO:0005515,GO:0006749	GO:0005515,GO:0006749						GST_C_2,GST_N_3	PCLMMKII_01080	operon_600	1243066:1244001:+	Periplasmic	9.44
WP_009616125.1	PM1_RS05565	yejK	nucleoid-associated protein YejK	False	1244429	1245433		1244429:1245433:-	S	nucleoid-associated protein		-,GO:0009295	GO:0009295			ko:K06899			NA37	PCLMMKII_01081	operon_601	1244429:1245433:-	Cytoplasmic	9.97
WP_009616126.1	PM1_RS05570		TAXI family TRAP transporter solute-binding subunit	False	1245498	1246865		1245498:1246865:-	S	NMT1-like family		-,GO:0005488,GO:0055085	GO:0005488,GO:0055085						NMT1_3	PCLMMKII_01082	operon_602	1245498:1246865:-	CytoplasmicMembrane	9.86
WP_009616127.1	PM1_RS05575	sbcD	exonuclease subunit SbcD	False	1246972	1248192	+	1246972:1248192:+	L		sbcD		GO:0004527,GO:0006260,GO:0006310			ko:K03547			Metallophos,SbcD_C	PCLMMKII_01083	operon_603	1246972:1248192:+	Cytoplasmic	9.97
WP_009616128.1	PM1_RS05580	sbcC	AAA family ATPase	False	1248192	1251632	+	1248192:1251632:+	L		sbcC		GO:0006302,GO:0016887			ko:K03546			AAA_23,AAA_29,SbcCD_C	PCLMMKII_01084	operon_603	1248192:1251632:+	Cytoplasmic	8.96
WP_009616129.1	PM1_RS05585		Dps family protein	False	1251824	1252525	+	1251824:1252525:+	P	Belongs to the Dps family		-,GO:0008199,GO:0016722	GO:0008199,GO:0016722			ko:K04047			Ferritin	PCLMMKII_01085	operon_604	1251824:1252525:+	Cytoplasmic	9.97
WP_009616130.1	PM1_RS05590		hydrolase	False	1252918	1253460	+	1252918:1253460:+	Q	Isochorismatase		-,GO:0016787	GO:0016787						Isochorismatase	PCLMMKII_01086	operon_605	1252918:1253460:+	Unknown
WP_009616131.1	PM1_RS05595	rlmF	23S rRNA (adenine(1618)-N(6))-methyltransferase RlmF	False	1253461	1254450		1253461:1254450:-	J	Specifically methylates the adenine in position 1618 of 23S rRNA	rlmF		GO:0006364,GO:0008988		2.1.1.181	ko:K06970			Methyltransf_10	PCLMMKII_01087	operon_606	1253461:1254450:-	Cytoplasmic	9.97
WP_009616132.1	PM1_RS05600		winged helix-turn-helix domain-containing protein	False	1254590	1254886		1254590:1254886:-	S	protein conserved in bacteria		-,GO:0003677	GO:0003677						HTH_43	PCLMMKII_01088	operon_607	1254590:1254886:-	Unknown
WP_009616133.1	PM1_RS05605	yfbS	SLC13 family permease	False	1254904	1256736		1254904:1256736:-	P	COG0471 Di- and tricarboxylate transporters	yfbS	GO:0005575,GO:0005623,GO:0005886,GO:0008324,GO:0016020,GO:0044464,GO:0071944	GO:0008324	GO:0005575,GO:0005623,GO:0005886,GO:0016020,GO:0044464,GO:0071944					CitMHS,Na_sulph_symp,TrkA_C	PCLMMKII_01089	operon_607	1254904:1256736:-	CytoplasmicMembrane	10
WP_009616134.1	PM1_RS05610		thiamine pyrophosphate-binding protein	False	1256831	1258486		1256831:1258486:-	EH	Belongs to the TPP enzyme family					2.2.1.6	ko:K01652	ko00290,ko00650,ko00660,ko00770,ko01100,ko01110,ko01130,ko01210,ko01230,map00290,map00650,map00660,map00770,map01100,map01110,map01130,map01210,map01230	M00019,M00570	TPP_enzyme_C,TPP_enzyme_M,TPP_enzyme_N	PCLMMKII_01090	operon_607	1256831:1258486:-	Cytoplasmic	9.97
WP_009616135.1	PM1_RS05615		M14 family metallopeptidase	False	1258697	1260601	+	1258697:1260601:+	E	carboxypeptidase		-,GO:0004181,GO:0006508,GO:0008270	GO:0004181,GO:0006508,GO:0008270						Peptidase_M14	PCLMMKII_01091	operon_608	1258697:1260601:+	Unknown
WP_009616137.1	PM1_RS05620		nucleotidyltransferase family protein	False	1261097	1261387		1261097:1261387:-	S	DNA polymerase beta domain protein region		-,GO:0016779,GO:0046872	GO:0016779,GO:0046872			ko:K07075			NTP_transf_2	PCLMMKII_01093	operon_609	1261097:1261387:-	Unknown
WP_009616138.1	PM1_RS05625	valS	valine--tRNA ligase	False	1261477	1264326		1261477:1264326:-	J	amino acids such as threonine, to avoid such errors, it has a posttransfer editing activity that hydrolyzes mischarged Thr-tRNA(Val) in a tRNA-dependent manner	valS		GO:0000166,GO:0004812,GO:0004832,GO:0005524,GO:0006438		6.1.1.9	ko:K01873	ko00970,map00970	M00359,M00360	Anticodon_1,Val_tRNA-synt_C,tRNA-synt_1	PCLMMKII_01094	operon_610	1261477:1264326:-	Cytoplasmic	9.97
WP_009616139.1	PM1_RS05630		hypothetical protein	False	1264737	1265108		1264737:1265108:-												PCLMMKII_01095	operon_611	1264737:1265108:-	Cytoplasmic	8.96
WP_009616140.1	PM1_RS05635	holC	DNA polymerase III subunit chi	False	1265124	1265552		1265124:1265552:-	L	DNA polymerase III chi subunit	holC		GO:0003677,GO:0003887,GO:0006260,GO:0006261		2.7.7.7	ko:K02339	ko00230,ko00240,ko01100,ko03030,ko03430,ko03440,map00230,map00240,map01100,map03030,map03430,map03440	M00260	DNA_pol3_chi	PCLMMKII_01096	operon_611	1265124:1265552:-	Cytoplasmic	9.97
WP_009616141.1	PM1_RS05640	pepA	leucyl aminopeptidase	False	1265587	1267074		1265587:1267074:-	E	Presumably involved in the processing and regular turnover of intracellular proteins. Catalyzes the removal of unsubstituted N-terminal amino acids from various peptides	pepA		GO:0019538,GO:0070006		3.4.11.1	ko:K01255	ko00480,ko01100,map00480,map01100		Peptidase_M17,Peptidase_M17_N	PCLMMKII_01097	operon_611	1265587:1267074:-	Cytoplasmic	9.97
WP_009616142.1	PM1_RS05645	lptF	LPS export ABC transporter permease LptF	False	1267275	1268399	+	1267275:1268399:+	S	Permease	lptF	-,GO:0015221,GO:0043190,GO:0055085	GO:0015221,GO:0043190,GO:0055085			ko:K07091	ko02010,map02010	M00320	YjgP_YjgQ	PCLMMKII_01098	operon_612	1267275:1268399:+	CytoplasmicMembrane	10
WP_009616143.1	PM1_RS05650	lptG	LPS export ABC transporter permease LptG	False	1268392	1269459	+	1268392:1269459:+	S	permease	lptG	-,GO:0015221,GO:0043190,GO:0055085	GO:0015221,GO:0043190,GO:0055085			ko:K11720	ko02010,map02010	M00320	YjgP_YjgQ	PCLMMKII_01099	operon_612	1268392:1269459:+	CytoplasmicMembrane	10
WP_009618623.1	PM1_RS05655		IS4 family transposase	False	1269972	1271144		1269972:1271144:-	L	Domain of unknown function (DUF4372)		-,GO:0004803	GO:0004803						DDE_Tnp_1,DUF4372	PCLMMKII_01100	operon_613	1269972:1271144:-	Cytoplasmic	8.96
WP_009616145.1	PM1_RS05660	VP2641	RDD family protein	False	1271437	1271949		1271437:1271949:-	S	membrane protein domain	VP2641	-,GO:0005886	GO:0005886						RDD	PCLMMKII_01101	operon_614	1271437:1271949:-	CytoplasmicMembrane	10
WP_009616146.1	PM1_RS05665		EAL domain-containing protein	False	1272118	1273659	+	1272118:1273659:+	T	EAL domain									CSS-motif,EAL	PCLMMKII_01102	operon_615	1272118:1273659:+	CytoplasmicMembrane	7.88
WP_009616147.1	PM1_RS05670		hypothetical protein	False	1273735	1274061		1273735:1274061:-												PCLMMKII_01103	operon_616	1273735:1274061:-	Unknown
WP_009616148.1	PM1_RS05675	sulP	SulP family inorganic anion transporter	False	1274152	1275597		1274152:1275597:-	P	COG0659 Sulfate permease and related transporters (MFS superfamily)		-,GO:0015103,GO:0016020	GO:0015103,GO:0016020			ko:K03321			STAS,STAS_2,Sulfate_transp	PCLMMKII_01104	operon_617	1274152:1275597:-	CytoplasmicMembrane	10
WP_009616149.1	PM1_RS05680		hypothetical protein	False	1275816	1276046		1275816:1276046:-												PCLMMKII_01105	operon_618	1275816:1276046:-	Unknown
WP_024128477.1	PM1_RS05685	xadA	YadA-like family protein	False	1276093	1280883		1276093:1280883:-	UW	Autotransporter adhesin	xadA					ko:K21449			ESPR,YadA_anchor,YadA_head,YadA_stalk	PCLMMKII_01106	operon_618	1276093:1280883:-	OuterMembrane	9.95
WP_009616151.1	PM1_RS05690		hypothetical protein	False	1280939	1281784		1280939:1281784:-												PCLMMKII_01107	operon_618	1280939:1281784:-	OuterMembrane	9.52
WP_009616152.1	PM1_RS05695	luxR	LuxR C-terminal-related transcriptional regulator	False	1281877	1283583		1281877:1283583:-	K	response regulator		-,GO:0006355	GO:0006355			ko:K02282			GerE,PAS_4,Response_reg	PCLMMKII_01108	operon_619	1281877:1283583:-	Unknown
WP_009616153.1	PM1_RS05705	queA	tRNA preQ1(34) S-adenosylmethionine ribosyltransferase-isomerase QueA	False	1283989	1285032	+	1283989:1285032:+	J	Transfers and isomerizes the ribose moiety from AdoMet to the 7-aminomethyl group of 7-deazaguanine (preQ1-tRNA) to give epoxyqueuosine (oQ-tRNA)	queA		GO:0016740,GO:0016853		2.4.99.17	ko:K07568			Queuosine_synth	PCLMMKII_01110	operon_621	1283989:1285032:+	Cytoplasmic	9.97
WP_024128478.1	PM1_RS05710	tgt	tRNA guanosine(34) transglycosylase Tgt	False	1285045	1286163	+	1285045:1286163:+	F		tgt		GO:0005737,GO:0006400,GO:0008479		2.4.2.29	ko:K00773			TGT	PCLMMKII_01111	operon_621	1285036:1286163:+	Cytoplasmic	9.97
WP_009616155.1	PM1_RS05715	yajC	preprotein translocase subunit YajC	False	1286203	1286544	+	1286203:1286544:+	U	Preprotein translocase	yajC	GO:0005575,GO:0005623,GO:0005886,GO:0005887,GO:0009306,GO:0015450,GO:0016020,GO:0016021,GO:0031224,GO:0031226,GO:0031522,GO:0032991,GO:0044425,GO:0044459,GO:0044464,GO:0071944	GO:0005886,GO:0009306,GO:0015450	GO:0005575,GO:0005623,GO:0005886,GO:0005887,GO:0016020,GO:0016021,GO:0031224,GO:0031226,GO:0031522,GO:0032991,GO:0044425,GO:0044459,GO:0044464,GO:0071944		ko:K03210	ko02024,ko03060,ko03070,map02024,map03060,map03070	M00335	YajC	PCLMMKII_01112	operon_621	1286203:1286544:+	CytoplasmicMembrane	10
WP_009616156.1	PM1_RS05720	secD	protein translocase subunit SecD	False	1286611	1288473	+	1286611:1288473:+	U	Part of the Sec protein translocase complex. Interacts with the SecYEG preprotein conducting channel. SecDF uses the proton motive force (PMF) to complete protein translocation after the ATP-dependent function of SecA	secD		GO:0006886,GO:0015450,GO:0031522,GO:0043952			ko:K03072	ko03060,ko03070,map03060,map03070	M00335	SecD-TM1,SecD_SecF,Sec_GG	PCLMMKII_01113	operon_621	1286611:1288473:+	CytoplasmicMembrane	10
WP_009616157.1	PM1_RS05725	secF	protein translocase subunit SecF	False	1288487	1289404	+	1288487:1289404:+	U	Part of the Sec protein translocase complex. Interacts with the SecYEG preprotein conducting channel. SecDF uses the proton motive force (PMF) to complete protein translocation after the ATP-dependent function of SecA	secF		GO:0006886,GO:0015450,GO:0031522,GO:0043952			ko:K03074	ko03060,ko03070,map03060,map03070	M00335	SecD_SecF,Sec_GG	PCLMMKII_01114	operon_621	1288487:1289404:+	CytoplasmicMembrane	10
WP_009616158.1	PM1_RS05730	ycfJ	glycine zipper 2TM domain-containing protein	False	1289587	1290123	+	1289587:1290123:+	S	Outer Membrane Lipoprotein	ycfJ								Rick_17kDa_Anti	PCLMMKII_01115	operon_622	1289587:1290123:+	Unknown
WP_009616159.1	PM1_RS05735	suhB	type III secretion system regulator SuhB	False	1290686	1291501		1290686:1291501:-	G	Inositol monophosphatase	suhB				3.1.3.25	ko:K01092	ko00521,ko00562,ko01100,ko04070,map00521,map00562,map01100,map04070	M00131	Inositol_P	PCLMMKII_01116	operon_623	1290686:1291501:-	Cytoplasmic	9.97
WP_009616160.1	PM1_RS05740	trmJ	tRNA (cytosine(32)/uridine(32)-2'-O)-methyltransferase TrmJ	False	1291654	1292433	+	1291654:1292433:+	J	Catalyzes the formation of 2'O-methylated cytidine (Cm32) or 2'O-methylated uridine (Um32) at position 32 in tRNA	trmJ	-,GO:0003723,GO:0006396,GO:0008173	GO:0003723,GO:0006396,GO:0008173		2.1.1.200	ko:K02533,ko:K15396			SpoU_methylase	PCLMMKII_01117	operon_624	1291654:1292433:+	Cytoplasmic	9.26
WP_009616161.1	PM1_RS05745	cysE	serine O-acetyltransferase	False	1292426	1293202	+	1292426:1293202:+	E	serine acetyltransferase	cysE	-,GO:0005737,GO:0006535,GO:0009001	GO:0005737,GO:0006535,GO:0009001		2.3.1.30	ko:K00640	ko00270,ko00920,ko01100,ko01110,ko01120,ko01200,ko01230,ko05111,map00270,map00920,map01100,map01110,map01120,map01200,map01230,map05111	M00021	Hexapep,SATase_N	PCLMMKII_01118	operon_624	1292426:1293202:+	Cytoplasmic	9.97
WP_009616162.1	PM1_RS05750	iscR	Fe-S cluster assembly transcriptional regulator IscR	False	1293342	1293839	+	1293342:1293839:+	K	Regulates the transcription of several operons and genes involved in the biogenesis of Fe-S clusters and Fe-S-containing proteins	iscR		GO:0003690,GO:0003700,GO:0006355			ko:K13643			Rrf2	PCLMMKII_01119	operon_624	1293342:1293839:+	Cytoplasmic	8.96
WP_009616163.1	PM1_RS05755	iscS	IscS subfamily cysteine desulfurase	False	1293868	1295082	+	1293868:1295082:+	E		iscS		GO:0030170,GO:0031071,GO:0044571		2.8.1.7	ko:K04487	ko00730,ko01100,ko04122,map00730,map01100,map04122		Aminotran_5	PCLMMKII_01120	operon_624	1293868:1295082:+	Cytoplasmic	9.97
WP_009616164.1	PM1_RS05760	iscU	Fe-S cluster assembly scaffold IscU	False	1295111	1295497	+	1295111:1295497:+	C	A scaffold on which IscS assembles Fe-S clusters. It is likely that Fe-S cluster coordination is flexible as the role of this complex is to build and then hand off Fe-S clusters	iscU		GO:0005198,GO:0005506,GO:0016226,GO:0051536			ko:K04488			NifU_N	PCLMMKII_01121	operon_624	1295111:1295497:+	Cytoplasmic	9.26
WP_009616165.1	PM1_RS05765	iscA	iron-sulfur cluster assembly protein IscA	False	1295523	1295846	+	1295523:1295846:+	S		iscA		GO:0016226,GO:0051536			ko:K05997,ko:K13628			Fe-S_biosyn	PCLMMKII_01122	operon_624	1295523:1295846:+	Cytoplasmic	9.97
WP_009616166.1	PM1_RS05770	hscB	co-chaperone HscB	False	1295854	1296375	+	1295854:1296375:+	O	Co-chaperone involved in the maturation of iron-sulfur cluster-containing proteins. Seems to help targeting proteins to be folded toward HscA	hscB		GO:0051087,GO:0051259			ko:K04082			DnaJ,HSCB_C	PCLMMKII_01123	operon_624	1295854:1296375:+	Cytoplasmic	9.97
WP_009616167.1	PM1_RS05775	hscA	Fe-S protein assembly chaperone HscA	False	1296421	1298280	+	1296421:1298280:+	O	Chaperone involved in the maturation of iron-sulfur cluster-containing proteins. Has a low intrinsic ATPase activity which is markedly stimulated by HscB	hscA		GO:0005515,GO:0005524,GO:0006457,GO:0016226,GO:0016887			ko:K04044			HSP70	PCLMMKII_01124	operon_624	1296421:1298280:+	Cytoplasmic	9.97
WP_009616168.1	PM1_RS05780	fdx	ISC system 2Fe-2S type ferredoxin	False	1298287	1298625	+	1298287:1298625:+	C	Ferredoxin, 2Fe-2S type, ISC system	fdx	-,GO:0009055,GO:0016226,GO:0051537	GO:0009055,GO:0016226,GO:0051537			ko:K04755			Fer2	PCLMMKII_01125	operon_624	1298287:1298625:+	Cytoplasmic	8.96
WP_009616169.1	PM1_RS05785	iscX	Fe-S cluster assembly protein IscX	False	1298636	1298836	+	1298636:1298836:+	S	Fe-S assembly protein IscX	iscX		GO:0005506,GO:0016226						Fe-S_assembly	PCLMMKII_01126	operon_624	1298636:1298836:+	Unknown
WP_009616170.1	PM1_RS05790	ndk	nucleoside-diphosphate kinase	False	1299275	1299706	+	1299275:1299706:+	F	Major role in the synthesis of nucleoside triphosphates other than ATP. The ATP gamma phosphate is transferred to the NDP beta phosphate via a ping-pong mechanism, using a phosphorylated active-site intermediate	ndk		GO:0004550		2.7.4.6	ko:K00940	ko00230,ko00240,ko00983,ko01100,ko01110,ko01130,ko04016,map00230,map00240,map00983,map01100,map01110,map01130,map04016	M00049,M00050,M00052,M00053	NDK	PCLMMKII_01127	operon_625	1299275:1299706:+	Extracellular	9.45
WP_009616171.1	PM1_RS05795	rlmN	23S rRNA (adenine(2503)-C(2))-methyltransferase RlmN	False	1299734	1300876	+	1299734:1300876:+	J	Specifically methylates position 2 of adenine 2503 in 23S rRNA and position 2 of adenine 37 in tRNAs	rlmN		GO:0008757,GO:0016433,GO:0030488,GO:0070475		2.1.1.192	ko:K06941			Radical_SAM	PCLMMKII_01128	operon_625	1299734:1300876:+	Cytoplasmic	9.97
WP_009616172.1	PM1_RS05800	pilW	type IV pilus biogenesis/stability protein PilW	False	1300895	1301650	+	1300895:1301650:+	NU	pilus assembly protein PilF	pilF	-,GO:0005515	GO:0005515			ko:K02656			TPR_12,TPR_16,TPR_2,TPR_8	PCLMMKII_01129	operon_625	1300895:1301650:+	OuterMembrane	10
WP_009616173.1	PM1_RS05805	rodZ	helix-turn-helix domain-containing protein	False	1301647	1302681	+	1301647:1302681:+	S	Cytoskeletal protein that is involved in cell-shape control through regulation of the length of the long axis	rodZ	GO:0003677,GO:0005575,GO:0005623,GO:0005886,GO:0005887,GO:0008150,GO:0008360,GO:0016020,GO:0016021,GO:0022603,GO:0022604,GO:0031224,GO:0031226,GO:0044425,GO:0044459,GO:0044464,GO:0050789,GO:0050793,GO:0050794,GO:0051128,GO:0065007,GO:0065008,GO:0071944	GO:0003677	GO:0005575,GO:0005623,GO:0005886,GO:0005887,GO:0008150,GO:0008360,GO:0016020,GO:0016021,GO:0022603,GO:0022604,GO:0031224,GO:0031226,GO:0044425,GO:0044459,GO:0044464,GO:0050789,GO:0050793,GO:0050794,GO:0051128,GO:0065007,GO:0065008,GO:0071944		ko:K15539			DUF4115,HTH_25	PCLMMKII_01130	operon_625	1301647:1302681:+	Unknown
WP_009616174.1	PM1_RS05810	ispG	flavodoxin-dependent (E)-4-hydroxy-3-methylbut-2-enyl-diphosphate synthase	False	1302684	1303796	+	1302684:1303796:+	I	Converts 2C-methyl-D-erythritol 2,4-cyclodiphosphate (ME-2,4cPP) into 1-hydroxy-2-methyl-2-(E)-butenyl 4-diphosphate	ispG		GO:0008152,GO:0046429		1.17.7.1,1.17.7.3	ko:K03526	ko00900,ko01100,ko01110,ko01130,map00900,map01100,map01110,map01130	M00096	GcpE	PCLMMKII_01131	operon_625	1302684:1303796:+	Cytoplasmic	9.97
WP_009616175.1	PM1_RS05815	hisS	histidine--tRNA ligase	False	1303815	1305104	+	1303815:1305104:+	J	histidyl-tRNA synthetase	hisS		GO:0004821,GO:0005524,GO:0005737,GO:0006427		6.1.1.21	ko:K01892	ko00970,map00970	M00359,M00360	HGTP_anticodon,tRNA-synt_His	PCLMMKII_01132	operon_625	1303815:1305104:+	Cytoplasmic	10
WP_009616176.1	PM1_RS05820	yfgM	YfgM family protein	False	1305131	1305775	+	1305131:1305775:+	S	protein conserved in bacteria	yfgM	GO:0005515,GO:0005575,GO:0005623,GO:0005886,GO:0005887,GO:0009897,GO:0009986,GO:0016020,GO:0016021,GO:0031224,GO:0031226,GO:0031233,GO:0044425,GO:0044459,GO:0044464,GO:0044877,GO:0071575,GO:0071944,GO:0098552	GO:0005515,GO:0044877	GO:0005575,GO:0005623,GO:0005886,GO:0005887,GO:0009897,GO:0009986,GO:0016020,GO:0016021,GO:0031224,GO:0031226,GO:0031233,GO:0044425,GO:0044459,GO:0044464,GO:0071575,GO:0071944,GO:0098552					TPR_21	PCLMMKII_01133	operon_625	1305131:1305775:+	Unknown
WP_009616177.1	PM1_RS05825	bamB	outer membrane protein assembly factor BamB	False	1305777	1306919	+	1305777:1306919:+	M	Part of the outer membrane protein assembly complex, which is involved in assembly and insertion of beta-barrel proteins into the outer membrane	bamB		GO:0005515,GO:0009279			ko:K17713			PQQ_2,PQQ_3	PCLMMKII_01134	operon_625	1305777:1306919:+	OuterMembrane	9.92
WP_009616178.1	PM1_RS05830	der	ribosome biogenesis GTPase Der	False	1307006	1308493	+	1307006:1308493:+	S	GTPase that plays an essential role in the late steps of ribosome biogenesis	der		GO:0003924,GO:0005525,GO:0005737,GO:0042254,GO:0043022			ko:K03977			KH_dom-like,MMR_HSR1	PCLMMKII_01135	operon_625	1307006:1308493:+	Cytoplasmic	9.97
WP_009616179.1	PM1_RS05835	ybdL	pyridoxal phosphate-dependent aminotransferase	False	1308609	1309757	+	1308609:1309757:+	E	aminotransferase	ybdL	-,GO:0008483,GO:0016740	GO:0008483,GO:0016740		2.6.1.88	ko:K14287			Aminotran_1_2	PCLMMKII_01136	operon_625	1308609:1309757:+	Cytoplasmic	9.97
WP_009616180.1	PM1_RS05840	yafV	amidohydrolase	False	1309745	1310539	+	1309745:1310539:+	S	Hydrolase	yafV	GO:0003674,GO:0003824,GO:0005575,GO:0005623,GO:0005886,GO:0008152,GO:0016020,GO:0016787,GO:0016810,GO:0016811,GO:0044464,GO:0050152,GO:0071944,GO:0106008	GO:0008152	GO:0003674,GO:0003824,GO:0005575,GO:0005623,GO:0005886,GO:0016020,GO:0016787,GO:0016810,GO:0016811,GO:0044464,GO:0050152,GO:0071944,GO:0106008	3.5.1.3	ko:K11206,ko:K13566	ko00250,map00250		CN_hydrolase	PCLMMKII_01137	operon_625	1309745:1310539:+	Cytoplasmic	9.97
WP_009616181.1	PM1_RS05845		sulfotransferase	False	1311012	1311941		1311012:1311941:-	S	Tetratricopeptide repeat										PCLMMKII_01138	operon_626	1311012:1311941:-	Cytoplasmic	8.96
WP_009616182.1	PM1_RS05850	mocA	aldo/keto reductase	False	1312041	1312994		1312041:1312994:-	C	oxidoreductases (related to aryl-alcohol dehydrogenases)	mocA								Aldo_ket_red	PCLMMKII_01139	operon_627	1312041:1312994:-	Cytoplasmic	9.97
WP_009616184.1	PM1_RS05855	dapA	4-hydroxy-tetrahydrodipicolinate synthase	False	1313337	1314203	+	1313337:1314203:+	E	Catalyzes the condensation of (S)-aspartate-beta- semialdehyde (S)-ASA and pyruvate to 4-hydroxy- tetrahydrodipicolinate (HTPA)		-,GO:0008840,GO:0009089	GO:0008840,GO:0009089		4.3.3.7	ko:K01714	ko00261,ko00300,ko01100,ko01110,ko01120,ko01130,ko01230,map00261,map00300,map01100,map01110,map01120,map01130,map01230	M00016,M00525,M00526,M00527	DHDPS	PCLMMKII_01141	operon_629	1313337:1314203:+	Cytoplasmic	9.97
WP_009616185.1	PM1_RS05860		DUF5629 family protein	False	1314269	1314604	+	1314269:1314604:+												PCLMMKII_01142	operon_630	1314269:1314604:+	Cytoplasmic	8.96
WP_009616186.1	PM1_RS05865	copG	CopG family ribbon-helix-helix protein	False	1314711	1314950	+	1314711:1314950:+	K	Ribbon-helix-helix protein, copG family									RHH_1	PCLMMKII_01143	operon_631	1314711:1314950:+	Unknown
WP_009616187.1	PM1_RS05870	relE2	type II toxin-antitoxin system RelE/ParE family toxin	False	1314940	1315224	+	1314940:1315224:+	S	plasmid stabilization	relE2	-,GO:0090729,GO:0110001	GO:0090729,GO:0110001						ParE_toxin	PCLMMKII_01144	operon_631	1314940:1315224:+	Unknown
WP_009616188.1	PM1_RS05875	leuA	2-isopropylmalate synthase	False	1315912	1317582		1315912:1317582:-	E	Catalyzes the condensation of the acetyl group of acetyl-CoA with 3-methyl-2-oxobutanoate (2-oxoisovalerate) to form 3-carboxy-3-hydroxy-4-methylpentanoate (2-isopropylmalate)	leuA	-,GO:0003852,GO:0009098	GO:0003852,GO:0009098		2.3.3.13	ko:K01649	ko00290,ko00620,ko01100,ko01110,ko01210,ko01230,map00290,map00620,map01100,map01110,map01210,map01230	M00432	HMGL-like,LeuA_dimer	PCLMMKII_01145	operon_632	1315912:1317582:-	Cytoplasmic	8.96
WP_009616189.1	PM1_RS05880		DUF2946 domain-containing protein	False	1318050	1318397	+	1318050:1318397:+	S	Protein of unknown function (DUF2946)									DUF2946	PCLMMKII_01146	operon_633	1318050:1318397:+	Unknown
WP_009616190.1	PM1_RS05885	oprC	TonB-dependent copper receptor	False	1318508	1320619	+	1318508:1320619:+	P	Receptor	oprC	-,GO:0005375,GO:0005507,GO:0006825,GO:0019867	GO:0005375,GO:0005507,GO:0006825,GO:0019867			ko:K02014			Plug,TonB_dep_Rec	PCLMMKII_01147	operon_634	1318508:1320619:+	OuterMembrane	10
WP_009616191.1	PM1_RS05890		copper chaperone PCu(A)C	False	1320737	1321249	+	1320737:1321249:+	S	protein conserved in bacteria		-,GO:0016531	GO:0016531			ko:K09796			PCuAC	PCLMMKII_01148	operon_635	1320737:1321249:+	Unknown
WP_009616192.1	PM1_RS05895		DUF6491 family protein	False	1321350	1321778	+	1321350:1321778:+												PCLMMKII_01149	operon_636	1321350:1321778:+	Unknown
WP_009616193.1	PM1_RS05900		M23 family metallopeptidase	False	1321768	1322604		1321768:1322604:-	M	peptidase									Peptidase_M23	PCLMMKII_01150	operon_637	1321768:1322604:-	Unknown
WP_009616194.1	PM1_RS05905	xseA	exodeoxyribonuclease VII large subunit	False	1323020	1324399		1323020:1324399:-	L	Bidirectionally degrades single-stranded DNA into large acid-insoluble oligonucleotides, which are then degraded further into small acid-soluble oligonucleotides	xseA		GO:0006308,GO:0008855,GO:0009318		3.1.11.6	ko:K03601	ko03430,map03430		Exonuc_VII_L,tRNA_anti_2	PCLMMKII_01151	operon_638	1323020:1324399:-	Cytoplasmic	9.97
WP_009616195.1	PM1_RS05910	guaB	IMP dehydrogenase	False	1324537	1326006	+	1324537:1326006:+	F	Catalyzes the conversion of inosine 5'-phosphate (IMP) to xanthosine 5'-phosphate (XMP), the first committed and rate- limiting step in the de novo synthesis of guanine nucleotides, and therefore plays an important role in the regulation of cell growth	guaB		GO:0003938,GO:0006164		1.1.1.205	ko:K00088	ko00230,ko00983,ko01100,ko01110,map00230,map00983,map01100,map01110	M00050	CBS,IMPDH,NMO	PCLMMKII_01152	operon_639	1324537:1326006:+	Cytoplasmic	9.97
WP_009616196.1	PM1_RS05915	guaA	glutamine-hydrolyzing GMP synthase	False	1326108	1327688	+	1326108:1327688:+	F	Catalyzes the synthesis of GMP from XMP	guaA		GO:0003922,GO:0005524,GO:0006177,GO:0016462		6.3.5.2	ko:K01951	ko00230,ko00983,ko01100,map00230,map00983,map01100	M00050	GATase,GMP_synt_C,NAD_synthase	PCLMMKII_01153	operon_639	1326108:1327688:+	Cytoplasmic	9.97
WP_009616197.1	PM1_RS05920	Z012_11675	tyrosine-type recombinase/integrase	False	1327990	1329246	+	1327990:1329246:+	L	Belongs to the 'phage' integrase family	Z012_11675	-,GO:0003677,GO:0006310,GO:0015074	GO:0003677,GO:0006310,GO:0015074						Arm-DNA-bind_3,Phage_int_SAM_3,Phage_integrase	PCLMMKII_01154	operon_640	1327990:1329246:+	Cytoplasmic	8.96
WP_009616198.1	PM1_RS05925		hypothetical protein	False	1329307	1329582	+	1329307:1329582:+												PCLMMKII_01155	operon_640	1329307:1329582:+	Unknown
WP_009616200.1	PM1_RS05930		helix-turn-helix transcriptional regulator	False	1329587	1330111	+	1329587:1330111:+	K	DNA-binding protein		-,GO:0003677,GO:0003700,GO:0006355	GO:0003677,GO:0003700,GO:0006355							PCLMMKII_01156	operon_640	1329587:1330111:+	Cytoplasmic	8.96
WP_024128483.1	PM1_RS05935		helix-turn-helix transcriptional regulator	False	1330126	1330509		1330126:1330509:-	K	Transcriptional regulator		-,GO:0003677,GO:0003700,GO:0006355	GO:0003677,GO:0003700,GO:0006355			ko:K07733			Phage_AlpA				Unknown
WP_009616203.1	PM1_RS05940		hypothetical protein	False	1330723	1331514		1330723:1331514:-												PCLMMKII_01157	operon_641	1330723:1331514:-	CytoplasmicMembrane	10
WP_238603224.1	PM1_RS05945		WYL domain-containing protein	False	1331521	1332351		1331521:1332351:-	K	WYL domain									WYL				Cytoplasmic	8.96
WP_009616205.1	PM1_RS05950		hypothetical protein	False	1332514	1333707	+	1332514:1333707:+	S	competence protein COMEC										PCLMMKII_01159	operon_642	1332514:1333707:+	Unknown
WP_009616206.1	PM1_RS05955	thiF	Mov34/MPN/PAD-1 family protein	False	1333707	1335959	+	1333707:1335959:+	H	Prokaryotic E2 family A									Prok-E2_A,Prok-JAB,ThiF	PCLMMKII_01160	operon_642	1333707:1335959:+	Cytoplasmic	8.96
WP_009616207.1	PM1_RS05960	comEC	ComEC/Rec2 family competence protein	False	1336005	1337075	+	1336005:1337075:+	S	competence protein COMEC		-,GO:0016020,GO:0016787,GO:0030420,GO:0046872	GO:0016020,GO:0016787,GO:0030420,GO:0046872						Lactamase_B	PCLMMKII_01161	operon_642	1336005:1337075:+	Cytoplasmic	8.96
WP_009616208.1	PM1_RS05965		hypothetical protein	False	1337161	1338486	+	1337161:1338486:+												PCLMMKII_01162	operon_643	1337161:1338486:+	Cytoplasmic	9.97
WP_009616209.1	PM1_RS05970	IV02_13115	chromosome partition protein MukE	False	1338479	1339228	+	1338479:1339228:+	S	Chromosome partitioning	IV02_13115	-,GO:0005737,GO:0007059,GO:0030261	GO:0005737,GO:0007059,GO:0030261							PCLMMKII_01163	operon_643	1338479:1339228:+	Cytoplasmic	9.97
WP_009616210.1	PM1_RS05975		hypothetical protein	False	1339231	1342155	+	1339231:1342155:+	D	chromosome										PCLMMKII_01164	operon_643	1339231:1342155:+	Cytoplasmic	9.97
WP_126547487.1	PM1_RS05980		hypothetical protein	False	1342239	1343048	+	1342239:1343048:+															Cytoplasmic	8.96
WP_009616212.1	PM1_RS05985		hypothetical protein	False	1343146	1343742		1343146:1343742:-												PCLMMKII_01166	operon_644	1343146:1343742:-	Cytoplasmic	8.96
WP_009616213.1	PM1_RS05990	radC	RadC family protein	False	1344358	1344867	+	1344358:1344867:+	L	Belongs to the UPF0758 family						ko:K03630			RadC	PCLMMKII_01167	operon_645	1344358:1344867:+	Cytoplasmic	9.97
WP_009616214.1	PM1_RS05995		hypothetical protein	False	1344920	1345729		1344920:1345729:-												PCLMMKII_01168	operon_646	1344920:1345729:-	Cytoplasmic	8.96
WP_009616215.1	PM1_RS06000		DUF932 domain-containing protein	False	1346323	1347153	+	1346323:1347153:+	L	Domain of unknown function (DUF932)									DUF932	PCLMMKII_01169	operon_647	1346323:1347153:+	Cytoplasmic	8.96
WP_009616216.1	PM1_RS06005		ParB/RepB/Spo0J family partition protein	False	1347233	1349269	+	1347233:1349269:+	K	ParB-like nuclease domain		-,GO:0003677	GO:0003677			ko:K03497			ParBc	PCLMMKII_01170	operon_648	1347233:1349269:+	Cytoplasmic	8.96
WP_009616217.1	PM1_RS06015		DEAD/DEAH box helicase	False	1350013	1352157		1350013:1352157:-	L	helicase superfamily c-terminal domain		-,GO:0003676,GO:0005524	GO:0003676,GO:0005524						DEAD,Helicase_C	PCLMMKII_01171	operon_649	1350013:1352157:-	Cytoplasmic	8.96
WP_342394084.1	PM1_RS06020		HamA C-terminal domain-containing protein	False	1352157	1353821		1352157:1353821:-	S	Domain of unknown function (DUF4297)		-,GO:0004518	GO:0004518						DUF1837,DUF4297				Cytoplasmic	8.96
WP_009616221.1	PM1_RS06025		DUF736 domain-containing protein	False	1354814	1355125	+	1354814:1355125:+	S	Protein of unknown function (DUF736)									DUF736	PCLMMKII_01173	operon_650	1354814:1355125:+	Unknown
WP_009616223.1	PM1_RS06030		helix-turn-helix domain-containing protein	False	1355173	1355463		1355173:1355463:-	K	Helix-turn-helix		-,GO:0003677	GO:0003677						HTH_3,HTH_31	PCLMMKII_01174	operon_651	1355173:1355463:-	Unknown
WP_024128488.1	PM1_RS06035		DUF2958 domain-containing protein	False	1355780	1356130	+	1355780:1356130:+	E	Protein of unknown function (DUF2958)									DUF2958	PCLMMKII_01175	operon_652	1355756:1356130:+	Unknown
WP_009616227.1	PM1_RS06040		DUF2285 domain-containing protein	False	1356472	1357269	+	1356472:1357269:+	S	Uncharacterized conserved protein (DUF2285)									DUF2285	PCLMMKII_01176	operon_653	1356472:1357269:+	Unknown
WP_043300118.1	PM1_RS06045		helix-turn-helix transcriptional regulator	False	1357369	1357650	+	1357369:1357650:+	K	Helix-turn-helix domain		-,GO:0003677,GO:0003700,GO:0006355	GO:0003677,GO:0003700,GO:0006355						HTH_17	PCLMMKII_01177	operon_653	1357354:1357650:+	Unknown
WP_009616230.1	PM1_RS06050	repA	replication initiator protein A	False	1357677	1358510	+	1357677:1358510:+	L	Replication initiator protein									RPA	PCLMMKII_01178	operon_653	1357677:1358510:+	Unknown
WP_009616231.1	PM1_RS06055	parA	ParA family partition ATPase	False	1358752	1359390	+	1358752:1359390:+	D	chromosome partitioning	parA					ko:K03496			AAA_31,MipZ	PCLMMKII_01179	operon_654	1358752:1359390:+	Unknown
WP_009616232.1	PM1_RS06060	parB	hypothetical protein	False	1359387	1359638	+	1359387:1359638:+												PCLMMKII_01180	operon_654	1359387:1359638:+	Unknown
WP_009616233.1	PM1_RS06065		DUF2840 domain-containing protein	False	1359635	1360168	+	1359635:1360168:+	S	Protein of unknown function (DUF2840)									DUF2840	PCLMMKII_01181	operon_654	1359635:1360168:+	Unknown
WP_009616237.1	PM1_RS06070		S26 family signal peptidase	False	1360165	1360752	+	1360165:1360752:+	OU	Type IV secretory pathway, protease TraF		-,GO:0004252,GO:0006465,GO:0006508,GO:0008236,GO:0016020	GO:0004252,GO:0006465,GO:0006508,GO:0008236,GO:0016020						Peptidase_S26	PCLMMKII_01182	operon_654	1360165:1360752:+	CytoplasmicMembrane	9.86
WP_009616240.1	PM1_RS06075		relaxase/mobilization nuclease and DUF3363 domain-containing protein	False	1361188	1363167	+	1361188:1363167:+	U	Type IV secretory pathway VirD2									DUF3363	PCLMMKII_01183	operon_655	1361188:1363167:+	Cytoplasmic	8.96
WP_024128489.1	PM1_RS06080	myrI	acyl-CoA dehydrogenase family protein	False	1363318	1364454	+	1363318:1364454:+	I	acyl-CoA dehydrogenase		-,GO:0016627	GO:0016627						Acyl-CoA_dh_1,Acyl-CoA_dh_M,Acyl-CoA_dh_N				Cytoplasmic	9.97
WP_009616244.1	PM1_RS06085	myrJ	acyl-CoA dehydrogenase family protein	False	1364479	1365699	+	1364479:1365699:+	I	Acyl-CoA dehydrogenase, C-terminal domain		-,GO:0003995,GO:0050660	GO:0003995,GO:0050660						Acyl-CoA_dh_1,Acyl-CoA_dh_M,Acyl-CoA_dh_N	PCLMMKII_01185	operon_656	1364479:1365699:+	Cytoplasmic	9.97
WP_009616246.1	PM1_RS06090	myrK	acetyl-CoA C-acyltransferase	False	1365710	1366900	+	1365710:1366900:+	I	Catalyzes the final step of fatty acid oxidation in which acetyl-CoA is released and the CoA ester of a fatty acid two carbons shorter is formed	atoB	-,GO:0003985,GO:0006631	GO:0003985,GO:0006631		2.3.1.9	ko:K00626		M00088,M00095,M00373,M00374,M00375	Thiolase_C,Thiolase_N	PCLMMKII_01186	operon_656	1365710:1366900:+	Cytoplasmic	9.26
WP_009616249.1	PM1_RS06100	myrT	OmpW/AlkL family protein	False	1368540	1369214		1368540:1369214:-	M	OmpW family		-,GO:0009279,GO:0055085	GO:0009279,GO:0055085						OmpW	PCLMMKII_01188	operon_658	1368540:1369214:-	OuterMembrane	9.93
WP_009616251.1	PM1_RS06105	myrL	acetyl-CoA C-acetyltransferase	False	1369586	1370764	+	1369586:1370764:+	I	Belongs to the thiolase family		-,GO:0016746	GO:0016746		2.3.1.16,2.3.1.9	ko:K00626,ko:K00632		M00087,M00088,M00095,M00113,M00373,M00374,M00375	Thiolase_C,Thiolase_N	PCLMMKII_01189	operon_659	1369586:1370764:+	Cytoplasmic	9.97
WP_009616253.1	PM1_RS06110	myrM	NAD(P)H-dependent flavin oxidoreductase	False	1370776	1371750	+	1370776:1371750:+	S	COG2070 Dioxygenases related to 2-nitropropane dioxygenase		-,GO:0004497,GO:0010181,GO:0016703	GO:0004497,GO:0010181,GO:0016703						NMO	PCLMMKII_01190	operon_659	1370776:1371750:+	Cytoplasmic	9.97
WP_009616255.1	PM1_RS06115	myrN	3-hydroxyacyl-CoA dehydrogenase NAD-binding domain-containing protein	False	1371760	1373883	+	1371760:1373883:+	I	Involved in the aerobic and anaerobic degradation of long-chain fatty acids via beta-oxidation cycle. Catalyzes the formation of 3-oxoacyl-CoA from enoyl-CoA via L-3-hydroxyacyl-CoA. It can also use D-3-hydroxyacyl-CoA and cis-3-enoyl-CoA as substrate		-,GO:0006631,GO:0070403	GO:0006631,GO:0070403		1.1.1.35,4.2.1.17,5.1.2.3	ko:K01782		M00032,M00087	3HCDH,3HCDH_N,ECH_1	PCLMMKII_01191	operon_659	1371760:1373883:+	Cytoplasmic	9.97
WP_009616257.1	PM1_RS06120	myrO	3-hydroxyacyl-CoA dehydrogenase	False	1373909	1374676	+	1373909:1374676:+	IQ	Belongs to the short-chain dehydrogenases reductases (SDR) family									adh_short,adh_short_C2	PCLMMKII_01192	operon_659	1373909:1374676:+	Cytoplasmic	9.97
WP_009616259.1	PM1_RS06125	myrP	epoxide hydrolase family protein	False	1374755	1375894	+	1374755:1375894:+	S	hydrolases or acyltransferases (alpha beta hydrolase superfamily)		-,GO:0016787	GO:0016787						EHN	PCLMMKII_01193	operon_659	1374755:1375894:+	Cytoplasmic	8.96
WP_009616261.1	PM1_RS06130	myrQ	chalcone isomerase family protein	False	1375945	1376541	+	1375945:1376541:+	M	Chalcone isomerase-like		-,GO:0016872	GO:0016872						Chalcone_3	PCLMMKII_01194	operon_659	1375945:1376541:+	Unknown
WP_009616263.1	PM1_RS06135	luxR	LuxR C-terminal-related transcriptional regulator	False	1376629	1379310		1376629:1379310:-	K	Positively regulates the transcription of the maltose regulon whose gene products are responsible for uptake and catabolism of malto-oligosaccharides. Binds and recognizes a DNA motif (called the malT box) 5'-GGA TG GA-3'		-,GO:0006355	GO:0006355			ko:K03556			AAA_16,GerE	PCLMMKII_01195	operon_660	1376629:1379310:-	Cytoplasmic	9.97
WP_009616265.1	PM1_RS06140	myrG	rubredoxin	False	1379411	1379569		1379411:1379569:-	C	rubredoxin		-,GO:0005506,GO:0009055,GO:0043448	GO:0005506,GO:0009055,GO:0043448						Rubredoxin	PCLMMKII_01196	operon_661	1379411:1379569:-	Cytoplasmic	9.26
WP_238603225.1	PM1_RS06145	myrH	fatty acid desaturase	False	1379566	1380405		1379566:1380405:-	I	fatty acid desaturase		-,GO:0006629	GO:0006629						FA_desaturase				CytoplasmicMembrane	10
WP_009616269.1	PM1_RS06150	myrR	LuxR C-terminal-related transcriptional regulator	False	1380645	1383263		1380645:1383263:-	K	helix_turn_helix, Lux Regulon		-,GO:0006355	GO:0006355						GerE	PCLMMKII_01198	operon_662	1380645:1383263:-	Cytoplasmic	9.97
WP_009616271.1	PM1_RS06155	myrE	NAD(P)/FAD-dependent oxidoreductase	False	1383355	1384578		1383355:1384578:-	P	Pyridine nucleotide-disulphide oxidoreductase, dimerisation		-,GO:0000166,GO:0016491	GO:0000166,GO:0016491		1.18.1.3	ko:K00529	ko00071,ko00360,ko01120,ko01220,map00071,map00360,map01120,map01220	M00545	Pyr_redox_2,Reductase_C	PCLMMKII_01199	operon_663	1383355:1384578:-	Cytoplasmic	9.97
WP_009616272.1	PM1_RS06160	myrC	acyl-CoA synthetase	False	1384589	1386139		1384589:1386139:-	IQ	COG0318 Acyl-CoA synthetases (AMP-forming) AMP-acid ligases II									AMP-binding,AMP-binding_C	PCLMMKII_01200	operon_663	1384589:1386139:-	Cytoplasmic	9.97
WP_009616273.1	PM1_RS06165	myrB	NAD(P)-dependent alcohol dehydrogenase	False	1386176	1387279		1386176:1387279:-	C	COG1062 Zn-dependent alcohol dehydrogenases, class III					1.1.1.90	ko:K00055	ko00350,ko00360,ko00622,ko00623,ko01100,ko01120,ko01220,map00350,map00360,map00622,map00623,map01100,map01120,map01220	M00537,M00538	ADH_N,ADH_zinc_N	PCLMMKII_01201	operon_663	1386176:1387279:-	Cytoplasmic	9.26
WP_052058996.1	PM1_RS06170	myrA	aldehyde dehydrogenase family protein	False	1387299	1388762		1387299:1388762:-	C	Belongs to the aldehyde dehydrogenase family	alkH				1.2.1.3	ko:K00128		M00135	Aldedh	PCLMMKII_01202	operon_663	1387299:1388747:-	Cytoplasmic	9.97
WP_052058997.1	PM1_RS06175	myrD	enoyl-CoA hydratase/isomerase family protein	False	1388933	1389769	+	1388933:1389769:+	I	Enoyl-CoA hydratase		-,GO:0016829	GO:0016829		5.3.3.18	ko:K15866	ko00360,ko01120,map00360,map01120		ECH_1	PCLMMKII_01203	operon_664	1388981:1389769:+	Cytoplasmic	9.97
WP_009616276.1	PM1_RS06180	catM	LysR family transcriptional regulator	False	1389932	1390861	+	1389932:1390861:+	K	transcriptional regulator		-,GO:0003677,GO:0003700,GO:0006355	GO:0003677,GO:0003700,GO:0006355						HTH_1,LysR_substrate	PCLMMKII_01204	operon_665	1389932:1390861:+	Cytoplasmic	9.97
WP_009616277.1	PM1_RS06185	trbK	EexN family lipoprotein	False	1390864	1391115	+	1390864:1391115:+												PCLMMKII_01205	operon_665	1390864:1391115:+	Unknown
WP_009616278.1	PM1_RS06190	traG	conjugal transfer protein TraG	False	1391334	1393334	+	1391334:1393334:+	U	Type IV secretory pathway, VirD4 components						ko:K03205	ko03070,map03070	M00333	T4SS-DNA_transf	PCLMMKII_01206	operon_666	1391334:1393334:+	CytoplasmicMembrane	10
WP_009616279.1	PM1_RS06195	copG	ribbon-helix-helix protein, CopG family	False	1393331	1393792	+	1393331:1393792:+	U	PFAM CopG domain protein DNA-binding domain protein									RHH_1	PCLMMKII_01207	operon_666	1393331:1393792:+	Cytoplasmic	8.96
WP_009616280.1	PM1_RS06200	trbB	P-type conjugative transfer ATPase TrbB	False	1393789	1394814	+	1393789:1394814:+	U	Flp pilus assembly protein ATPase CpaF	trbB	-,GO:0005524,GO:0005737	GO:0005524,GO:0005737			ko:K20527	ko02024,map02024		T2SSE	PCLMMKII_01208	operon_666	1393789:1394814:+	Cytoplasmic	9.97
WP_009616281.1	PM1_RS06205	trbC	TrbC/VirB2 family protein	False	1394811	1395194	+	1394811:1395194:+	U	Conjugal transfer protein TrbC	trbC					ko:K20528	ko02024,map02024		TrbC	PCLMMKII_01209	operon_666	1394811:1395194:+	CytoplasmicMembrane	10
WP_009616283.1	PM1_RS06210	trbD	VirB3 family type IV secretion system protein	False	1395191	1395460	+	1395191:1395460:+	NU	COG5268 Type IV secretory pathway, TrbD component	trbD					ko:K20529	ko02024,map02024		VirB3	PCLMMKII_01210	operon_666	1395191:1395460:+	CytoplasmicMembrane	9.82
WP_009616285.1	PM1_RS06215	trbE	conjugal transfer protein TrbE	False	1395476	1397911	+	1395476:1397911:+	U	type IV secretory pathway, VirB4 components	trbE					ko:K20530	ko02024,map02024		CagE_TrbE_VirB,DUF853	PCLMMKII_01211	operon_666	1395476:1397911:+	Unknown
WP_009616287.1	PM1_RS06220	trbJ	P-type conjugative transfer protein TrbJ	False	1397908	1398645	+	1397908:1398645:+	U	transfer protein trbJ	trbJ	-,GO:0009291	GO:0009291			ko:K20266	ko02024,map02024		DUF4141	PCLMMKII_01212	operon_666	1397908:1398645:+	Unknown
WP_009616288.1	PM1_RS06225	trbJ	hypothetical protein	False	1398657	1398986	+	1398657:1398986:+	U	conjugation	trbJ					ko:K20266	ko02024,map02024		DUF2749	PCLMMKII_01213	operon_666	1398657:1398986:+	Unknown
WP_009616289.1	PM1_RS06230	trbL	P-type conjugative transfer protein TrbL	False	1398983	1400356	+	1398983:1400356:+	U	transfer protein trbL	trbL	-,GO:0009291	GO:0009291			ko:K07344	ko02024,map02024		TrbL	PCLMMKII_01214	operon_666	1398983:1400356:+	CytoplasmicMembrane	10
WP_009616290.1	PM1_RS06235	trbF	conjugal transfer protein TrbF	False	1400369	1401073	+	1400369:1401073:+	U	Conjugal transfer protein	trbF					ko:K20531	ko02024,map02024		VirB8	PCLMMKII_01215	operon_666	1400369:1401073:+	Unknown
WP_009616291.1	PM1_RS06240	trbG	P-type conjugative transfer protein TrbG	False	1401070	1402056	+	1401070:1402056:+	U	transfer protein TrbG	trbG	-,GO:0009291	GO:0009291			ko:K20532	ko02024,map02024		CagX	PCLMMKII_01216	operon_666	1401070:1402056:+	Unknown
WP_009616292.1	PM1_RS06245	trbI	TrbI/VirB10 family protein	False	1402059	1403333	+	1402059:1403333:+	U	conjugation TrbI family protein	trbI					ko:K03195,ko:K20533	ko02024,ko03070,map02024,map03070	M00333	TrbI	PCLMMKII_01217	operon_666	1402059:1403333:+	Unknown
WP_009616293.1	PM1_RS06250		DUF2274 domain-containing protein	False	1403330	1403575	+	1403330:1403575:+	S	Protein of unknown function (DUF2274)									DUF2274	PCLMMKII_01218	operon_666	1403330:1403575:+	Unknown
WP_009616294.1	PM1_RS06255		crotonase/enoyl-CoA hydratase family protein	False	1403924	1404709		1403924:1404709:-	I	Enoyl-CoA hydratase									ECH_1	PCLMMKII_01219	operon_667	1403924:1404709:-	Cytoplasmic	9.97
WP_009616296.1	PM1_RS06260	cueO	multicopper oxidase family protein	False	1404919	1406310	+	1404919:1406310:+	Q	Multi-copper	cueO				1.3.3.5	ko:K08100,ko:K14588	ko00860,ko01110,map00860,map01110		Cu-oxidase,Cu-oxidase_2,Cu-oxidase_3,TAT_signal	PCLMMKII_01220	operon_668	1404919:1406310:+	Unknown
WP_043300119.1	PM1_RS06265	tadA	tRNA adenosine(34) deaminase TadA	False	1406298	1406816	+	1406298:1406816:+	FJ	Catalyzes the deamination of adenosine to inosine at the wobble position 34 of tRNA(Arg2)	tadA		GO:0002100,GO:0008251,GO:0008270		3.5.4.33	ko:K11991			MafB19-deam,dCMP_cyt_deam_1	PCLMMKII_01221	operon_668	1406301:1406816:+	Cytoplasmic	9.26
WP_009616299.1	PM1_RS06270	mltF	membrane-bound lytic murein transglycosylase MltF	False	1407175	1408644		1407175:1408644:-	M		mltF		GO:0000270,GO:0008933,GO:0016020			ko:K18691			SBP_bac_3,SLT	PCLMMKII_01222	operon_669	1407175:1408644:-	Cytoplasmic	9.26
WP_009616301.1	PM1_RS06275	purL	phosphoribosylformylglycinamidine synthase	False	1408959	1412855	+	1408959:1412855:+	F	Phosphoribosylformylglycinamidine synthase involved in the purines biosynthetic pathway. Catalyzes the ATP-dependent conversion of formylglycinamide ribonucleotide (FGAR) and glutamine to yield formylglycinamidine ribonucleotide (FGAM) and glutamate	purL		GO:0004642		6.3.5.3	ko:K01952	ko00230,ko01100,ko01110,ko01130,map00230,map01100,map01110,map01130	M00048	AIRS_C,GATase_5	PCLMMKII_01223	operon_670	1408959:1412855:+	Cytoplasmic	9.97
WP_009616303.1	PM1_RS06280		Nif3-like dinuclear metal center hexameric protein	False	1413392	1413709	+	1413392:1413709:+	S	protein conserved in bacteria						ko:K11022	ko05134,map05134			PCLMMKII_01224	operon_671	1413392:1413709:+	Unknown
WP_009616312.1	PM1_RS06285	IV02_27405	L,D-transpeptidase family protein	False	1413760	1414260		1413760:1414260:-	S	protein conserved in bacteria	IV02_27405	-,GO:0018104,GO:0071972	GO:0018104,GO:0071972						YkuD	PCLMMKII_01225	operon_672	1413760:1414260:-	Unknown
WP_009616318.1	PM1_RS06290		NUDIX hydrolase	False	1414320	1414874		1414320:1414874:-	F	ADP-Ribose Pyrophosphatase		-,GO:0009132,GO:0016817,GO:0046872	GO:0009132,GO:0016817,GO:0046872						NUDIX,Nudix_N_2	PCLMMKII_01226	operon_672	1414320:1414874:-	Cytoplasmic	8.96
WP_009616320.1	PM1_RS06295	nudL	CoA pyrophosphatase	False	1415011	1415607	+	1415011:1415607:+	L	NUDIX hydrolase	nudL	-,GO:0000287,GO:0010945	GO:0000287,GO:0010945						NUDIX	PCLMMKII_01227	operon_673	1415011:1415607:+	Cytoplasmic	9.97
WP_009616321.1	PM1_RS06300	yrdA	gamma carbonic anhydrase family protein	False	1415646	1416170	+	1415646:1416170:+	S	COG0663 Carbonic anhydrases acetyltransferases, isoleucine patch superfamily	yrdA	-,GO:0046872	GO:0046872						Hexapep,Hexapep_2	PCLMMKII_01228	operon_673	1415646:1416170:+	Cytoplasmic	9.97
WP_009616323.1	PM1_RS06305		DUF1289 domain-containing protein	False	1416167	1416355	+	1416167:1416355:+	S	Fe-S protein						ko:K06938			DUF1289	PCLMMKII_01229	operon_673	1416167:1416355:+	Unknown
WP_009616325.1	PM1_RS06310	purT	formate-dependent phosphoribosylglycinamide formyltransferase	False	1416394	1417575	+	1416394:1417575:+	F	Involved in the de novo purine biosynthesis. Catalyzes the transfer of formate to 5-phospho-ribosyl-glycinamide (GAR), producing 5-phospho-ribosyl-N-formylglycinamide (FGAR). Formate is provided by PurU via hydrolysis of 10-formyl-tetrahydrofolate	purT		GO:0000287,GO:0004644,GO:0005524,GO:0009152		2.1.2.2	ko:K08289	ko00230,ko00670,ko01100,ko01110,ko01130,map00230,map00670,map01100,map01110,map01130	M00048	ATP-grasp,Epimerase	PCLMMKII_01230	operon_673	1416394:1417575:+	CytoplasmicMembrane	7.88
WP_009616327.1	PM1_RS06315		SGNH/GDSL hydrolase family protein	False	1417572	1418303	+	1417572:1418303:+	E	GDSL-like Lipase/Acylhydrolase family		-,GO:0016788	GO:0016788						Lipase_GDSL_2	PCLMMKII_01231	operon_673	1417572:1418303:+	Unknown
WP_009616338.1	PM1_RS06320	yhjE	MFS transporter	False	1418530	1419831		1418530:1419831:-	EGP	Major facilitator superfamily	yhjE	-,GO:0016020,GO:0022857,GO:0055085	GO:0016020,GO:0022857,GO:0055085						Sugar_tr	PCLMMKII_01232	operon_674	1418530:1419831:-	CytoplasmicMembrane	10
WP_009616340.1	PM1_RS06325	yfjD	HlyC/CorC family transporter	False	1420113	1421411		1420113:1421411:-	P	Mg2 and Co2 transporter CorB	yfjD	GO:0005575,GO:0005623,GO:0005886,GO:0016020,GO:0044464,GO:0071944	GO:0016020	GO:0005575,GO:0005623,GO:0005886,GO:0016020,GO:0044464,GO:0071944					CBS,CorC_HlyC,DUF21	PCLMMKII_01233	operon_675	1420113:1421411:-	CytoplasmicMembrane	10
WP_009616342.1	PM1_RS06330	ypjD	cytochrome C assembly family protein	False	1421458	1422258		1421458:1422258:-	S	cytochrome C assembly protein	ypjD	GO:0005575,GO:0005623,GO:0005886,GO:0016020,GO:0044464,GO:0071944	GO:0005886	GO:0005575,GO:0005623,GO:0005886,GO:0016020,GO:0044464,GO:0071944					Cytochrom_C_asm	PCLMMKII_01234	operon_675	1421458:1422258:-	CytoplasmicMembrane	10
WP_009616344.1	PM1_RS06335	ffh	signal recognition particle protein	False	1422451	1423824	+	1422451:1423824:+	U		ffh		GO:0003924,GO:0005048,GO:0005525,GO:0009306,GO:0048501		3.6.5.4	ko:K03106	ko02024,ko03060,ko03070,map02024,map03060,map03070	M00335	SRP54,SRP54_N,SRP_SPB	PCLMMKII_01235	operon_676	1422451:1423824:+	CytoplasmicMembrane	7.88
WP_009616346.1	PM1_RS06340	rpsP	30S ribosomal protein S16	False	1423967	1424215	+	1423967:1424215:+	J	Belongs to the bacterial ribosomal protein bS16 family	rpsP		GO:0000314,GO:0003735,GO:0006412,GO:0022627			ko:K02959	ko03010,map03010	M00178	Ribosomal_S16	PCLMMKII_01236	operon_676	1423967:1424215:+	Cytoplasmic	9.26
WP_009616348.1	PM1_RS06345	rimM	ribosome maturation factor RimM	False	1424221	1424754	+	1424221:1424754:+	J		rimM		GO:0005840,GO:0006364,GO:0043022			ko:K02860			PRC,RimM	PCLMMKII_01237	operon_676	1424221:1424754:+	Cytoplasmic	9.97
WP_009616361.1	PM1_RS06350	trmD	tRNA (guanosine(37)-N1)-methyltransferase TrmD	False	1424779	1425522	+	1424779:1425522:+	J	Belongs to the RNA methyltransferase TrmD family	trmD		GO:0030488,GO:0052906		2.1.1.228	ko:K00554			tRNA_m1G_MT	PCLMMKII_01238	operon_676	1424779:1425522:+	Cytoplasmic	9.97
WP_009616363.1	PM1_RS06355	rplS	50S ribosomal protein L19	False	1425567	1425917	+	1425567:1425917:+	J	This protein is located at the 30S-50S ribosomal subunit interface and may play a role in the structure and function of the aminoacyl-tRNA binding site	rplS		GO:0000311,GO:0003735,GO:0006412,GO:0022625			ko:K02884	ko03010,map03010	M00178	Ribosomal_L19	PCLMMKII_01239	operon_676	1425567:1425917:+	Cytoplasmic	9.97
WP_009616368.1	PM1_RS06360		hypothetical protein	False	1426268	1426945		1426268:1426945:-	NU	Type II secretory pathway, ATPase PulE Tfp pilus assembly pathway, ATPase PilB										PCLMMKII_01240	operon_677	1426268:1426945:-	OuterMembrane	9.49
WP_009616370.1	PM1_RS06365	nhaP	cation:proton antiporter	False	1427062	1428894		1427062:1428894:-	P	Belongs to the monovalent cation proton antiporter 2 (CPA2) transporter (TC 2.A.37) family	nhaP	-,GO:0006812,GO:0015078,GO:0015297,GO:0016020,GO:1902600	GO:0006812,GO:0015078,GO:0015297,GO:0016020,GO:1902600			ko:K03316			Na_H_Exchanger,TrkA_N	PCLMMKII_01241	operon_678	1427062:1428894:-	CytoplasmicMembrane	10
WP_009616372.1	PM1_RS06370	xerD	site-specific tyrosine recombinase XerD	False	1428990	1429886	+	1428990:1429886:+	D	recombinase XerD	xerD		GO:0006310,GO:0009009			ko:K04763			Phage_int_SAM_1,Phage_integrase	PCLMMKII_01242	operon_679	1428990:1429886:+	Cytoplasmic	9.97
WP_009616374.1	PM1_RS06375	dsbC	DsbC family protein	False	1430186	1430914	+	1430186:1430914:+	O	Required for disulfide bond formation in some periplasmic proteins. Acts by transferring its disulfide bond to other proteins and is reduced in the process	dsbC	-,GO:0003756	GO:0003756		5.3.4.1	ko:K03981			DsbC_N,Thioredoxin_2	PCLMMKII_01243	operon_680	1430186:1430914:+	Periplasmic	9.76
WP_024128495.1	PM1_RS06380	hom	homoserine dehydrogenase	False	1431087	1432391	+	1431087:1432391:+	E	homoserine dehydrogenase	hom	-,GO:0004412,GO:0006520	GO:0004412,GO:0006520		1.1.1.3,2.7.2.4	ko:K00003,ko:K12524	ko00260,ko00261,ko00270,ko00300,ko01100,ko01110,ko01120,ko01130,ko01230,map00260,map00261,map00270,map00300,map01100,map01110,map01120,map01130,map01230	M00016,M00017,M00018,M00526,M00527	ACT,Homoserine_dh,NAD_binding_3	PCLMMKII_01244	operon_681	1431069:1432391:+	Cytoplasmic	9.97
WP_009616379.1	PM1_RS06385	thrC	threonine synthase	False	1432481	1433890	+	1432481:1433890:+	E	Threonine synthase	thrC		GO:0004795,GO:0009088		4.2.3.1	ko:K01733	ko00260,ko00750,ko01100,ko01110,ko01120,ko01230,map00260,map00750,map01100,map01110,map01120,map01230	M00018	PALP,Thr_synth_N	PCLMMKII_01245	operon_681	1432481:1433890:+	Cytoplasmic	9.97
WP_009616381.1	PM1_RS06390		DUF3509 domain-containing protein	False	1434022	1434306	+	1434022:1434306:+	S	Protein of unknown function (DUF3509)									DUF3509	PCLMMKII_01246	operon_682	1434022:1434306:+	Unknown
WP_009616383.1	PM1_RS06395		hypothetical protein	False	1434366	1434689		1434366:1434689:-												PCLMMKII_01247	operon_683	1434366:1434689:-	Unknown
WP_009616384.1	PM1_RS06400	frc	CaiB/BaiF CoA transferase family protein	False	1435109	1436308		1435109:1436308:-	C	acyl-CoA transferases carnitine dehydratase	frc	-,GO:0003824	GO:0003824		2.8.3.16	ko:K07749			CoA_transf_3	PCLMMKII_01248	operon_684	1435109:1436308:-	Cytoplasmic	9.97
WP_009616385.1	PM1_RS06405		GGDEF domain-containing protein	False	1436567	1437739	+	1436567:1437739:+	T	(GGDEF) domain		-,GO:0009966,GO:0009975	GO:0009966,GO:0009975						GGDEF	PCLMMKII_01249	operon_685	1436567:1437739:+	CytoplasmicMembrane	10
WP_009616386.1	PM1_RS06410	yaeQ	YaeQ family protein	False	1437809	1438348	+	1437809:1438348:+	S	YaeQ									YaeQ	PCLMMKII_01250	operon_686	1437809:1438348:+	Cytoplasmic	9.97
WP_009616387.1	PM1_RS06415	recJ	single-stranded-DNA-specific exonuclease RecJ	False	1438506	1440221	+	1438506:1440221:+	L	Single-stranded-DNA-specific exonuclease	recJ		GO:0006281,GO:0006310,GO:0008409			ko:K07462	ko03410,ko03430,ko03440,map03410,map03430,map03440		DHH,DHHA1	PCLMMKII_01251	operon_687	1438506:1440221:+	Cytoplasmic	9.97
WP_009616389.1	PM1_RS06420	tctA	tripartite tricarboxylate transporter permease	False	1440326	1441843		1440326:1441843:-	S	Tripartite tricarboxylate transporter TctA	tctA	-,GO:0006810,GO:0042597	GO:0006810,GO:0042597			ko:K07793	ko02020,map02020		TctA	PCLMMKII_01252	operon_688	1440326:1441843:-	CytoplasmicMembrane	10
WP_009616391.1	PM1_RS06425	tctB	tripartite tricarboxylate transporter TctB family protein	False	1441854	1442324		1441854:1442324:-	S	Membrane	tctB	-,GO:0005215	GO:0005215			ko:K07794	ko02020,map02020		TctB	PCLMMKII_01253	operon_688	1441854:1442324:-	CytoplasmicMembrane	10
WP_009616393.1	PM1_RS06430	tctC	Bug family tripartite tricarboxylate transporter substrate binding protein	False	1442342	1443325		1442342:1443325:-	S	protein conserved in bacteria	tctC	-,GO:0042597	GO:0042597			ko:K07795	ko02020,map02020		TctC	PCLMMKII_01254	operon_688	1442342:1443325:-	Periplasmic	9.76
WP_009616395.1	PM1_RS06435	uidC	OprD family porin	False	1443345	1444637		1443345:1444637:-	S	Outer membrane porin	uidC	GO:0005575,GO:0005623,GO:0006811,GO:0009279,GO:0015288,GO:0015802,GO:0016020,GO:0019867,GO:0030312,GO:0030313,GO:0031975,GO:0044462,GO:0044464,GO:0046930,GO:0071944	GO:0006811,GO:0009279,GO:0015288,GO:0015802,GO:0019867,GO:0046930	GO:0005575,GO:0005623,GO:0009279,GO:0016020,GO:0019867,GO:0030312,GO:0030313,GO:0031975,GO:0044462,GO:0044464,GO:0071944		ko:K16140			OprD	PCLMMKII_01255	operon_688	1443345:1444637:-	OuterMembrane	10
WP_009616396.1	PM1_RS06440	tctD	response regulator	False	1444823	1445494	+	1444823:1445494:+	K	Response regulators consisting of a CheY-like receiver domain and a winged-helix DNA-binding domain	tctD	-,GO:0000160	GO:0000160			ko:K07774	ko02020,map02020	M00457	Response_reg,Trans_reg_C	PCLMMKII_01256	operon_689	1444823:1445494:+	Cytoplasmic	9.97
WP_009616398.1	PM1_RS06445		sensor histidine kinase	False	1445487	1446902	+	1445487:1446902:+	T	Histidine kinase		-,GO:0000155,GO:0000160,GO:0004673,GO:0005524,GO:0007165	GO:0000155,GO:0000160,GO:0004673,GO:0005524,GO:0007165		2.7.13.3	ko:K07649	ko02020,map02020	M00457	2CSK_N,HAMP,HATPase_c,HisKA	PCLMMKII_01257	operon_689	1445487:1446902:+	CytoplasmicMembrane	10
WP_009616407.1	PM1_RS06450		HDOD domain-containing protein	False	1447258	1448094		1447258:1448094:-	T	Signal transduction protein					6.3.1.2	ko:K01915	ko00220,ko00250,ko00630,ko00910,ko01100,ko01120,ko01230,ko02020,ko04217,ko04724,ko04727,map00220,map00250,map00630,map00910,map01100,map01120,map01230,map02020,map04217,map04724,map04727		HDOD	PCLMMKII_01258	operon_690	1447258:1448094:-	Cytoplasmic	8.96
WP_009616417.1	PM1_RS06455	ygfZ	CAF17-like 4Fe-4S cluster assembly/insertion protein YgfZ	False	1448143	1449087		1448143:1449087:-	S	Folate-binding protein involved in regulating the level of ATP-DnaA and in the modification of some tRNAs. It is probably a key factor in regulatory networks that act via tRNA modification, such as initiation of chromosomal replication	ygfZ		GO:0005542,GO:0006400			ko:K06980			GCV_T,GCV_T_C	PCLMMKII_01259	operon_691	1448143:1449087:-	Unknown
WP_009616418.1	PM1_RS06460	ygfY	FAD assembly factor SdhE	False	1449250	1449504	+	1449250:1449504:+	S		ygfY		GO:0006099,GO:0006105,GO:0022900,GO:0034552			ko:K09159			Sdh5	PCLMMKII_01260	operon_692	1449250:1449504:+	Cytoplasmic	9.97
WP_009616419.1	PM1_RS06465	cptA	protein YgfX	False	1449488	1449940	+	1449488:1449940:+								ko:K19168				PCLMMKII_01261	operon_692	1449488:1449940:+	Unknown
WP_009616420.1	PM1_RS06470	pdxA	4-hydroxythreonine-4-phosphate dehydrogenase PdxA	False	1449943	1450944		1449943:1450944:-	H	Catalyzes the NAD(P)-dependent oxidation of 4- (phosphohydroxy)-L-threonine (HTP) into 2-amino-3-oxo-4- (phosphohydroxy)butyric acid which spontaneously decarboxylates to form 3-amino-2-oxopropyl phosphate (AHAP)	pdxA	-,GO:0008615,GO:0050570	GO:0008615,GO:0050570		1.1.1.408,1.1.1.409	ko:K22024			PdxA	PCLMMKII_01262	operon_693	1449943:1450944:-	Cytoplasmic	9.97
WP_009616421.1	PM1_RS06475	ygbK	four-carbon acid sugar kinase family protein	False	1450963	1452201		1450963:1452201:-	G	type III effector	ygbK	-,GO:0005524,GO:0016301	GO:0005524,GO:0016301		2.7.1.219,2.7.1.220	ko:K22129			DUF1357_C,DUF1537	PCLMMKII_01263	operon_693	1450963:1452201:-	Cytoplasmic	8.96
WP_009616428.1	PM1_RS06480	kdgT	2-keto-3-deoxygluconate permease	False	1452198	1453202		1452198:1453202:-	U	The 2-keto-3-deoxygluconate permease transports the degraded pectin products into the bacterial cell, where they serve as carbon and energy sources. This is a hydrogen coupled transport system	kdgT					ko:K02526			KdgT	PCLMMKII_01264	operon_693	1452198:1453202:-	CytoplasmicMembrane	10
WP_009616431.1	PM1_RS06485	deoR	DeoR/GlpR family DNA-binding transcription regulator	False	1453418	1454200		1453418:1454200:-	K	DeoR C terminal sensor domain		-,GO:0003677,GO:0003700	GO:0003677,GO:0003700						DeoRC,HTH_DeoR	PCLMMKII_01265	operon_694	1453418:1454200:-	Cytoplasmic	9.26
WP_009616433.1	PM1_RS06490	nadB	L-aspartate oxidase	False	1454274	1455878		1454274:1455878:-	H	Catalyzes the oxidation of L-aspartate to iminoaspartate	nadB		GO:0008734,GO:0009435		1.4.3.16	ko:K00278	ko00250,ko00760,ko01100,map00250,map00760,map01100	M00115	FAD_binding_2,Succ_DH_flav_C	PCLMMKII_01266	operon_695	1454274:1455878:-	Cytoplasmic	9.97
WP_009616435.1	PM1_RS06495	rpoE	RNA polymerase sigma factor RpoE	False	1456273	1456860	+	1456273:1456860:+	K	Belongs to the sigma-70 factor family. ECF subfamily	rpoE		GO:0003677,GO:0003700,GO:0006352,GO:0006355,GO:0016987			ko:K03088			Sigma70_r2,Sigma70_r4_2	PCLMMKII_01267	operon_696	1456273:1456860:+	Cytoplasmic	9.97
WP_009616437.1	PM1_RS06500	mucA	sigma-E factor negative regulatory protein	False	1456891	1457478	+	1456891:1457478:+	T	Anti sigma-E protein RseA	mucA					ko:K03597			RseA_C,RseA_N	PCLMMKII_01268	operon_696	1456891:1457478:+	CytoplasmicMembrane	9.82
WP_009616439.1	PM1_RS06505	rseB	MucB/RseB C-terminal domain-containing protein	False	1457498	1458454	+	1457498:1458454:+	T	Negative regulator of sigma E activity	rseB	GO:0003674,GO:0005488,GO:0005515,GO:0005575,GO:0005623,GO:0030288,GO:0030313,GO:0031975,GO:0042597,GO:0042802,GO:0044464,GO:0045152		GO:0003674,GO:0005488,GO:0005515,GO:0005575,GO:0005623,GO:0030288,GO:0030313,GO:0031975,GO:0042597,GO:0042802,GO:0044464,GO:0045152		ko:K03598			MucB_RseB,MucB_RseB_C	PCLMMKII_01269	operon_696	1457498:1458454:+	Periplasmic	9.76
WP_009616441.1	PM1_RS06510	rseC	SoxR reducing system RseC family protein	False	1458451	1458906	+	1458451:1458906:+	T	response to oxidative stress	rseC	GO:0005575,GO:0005623,GO:0005886,GO:0006950,GO:0006979,GO:0008150,GO:0016020,GO:0044464,GO:0050896,GO:0071944		GO:0005575,GO:0005623,GO:0005886,GO:0006950,GO:0006979,GO:0008150,GO:0016020,GO:0044464,GO:0050896,GO:0071944		ko:K03803			RseC_MucC	PCLMMKII_01270	operon_696	1458451:1458906:+	CytoplasmicMembrane	10
WP_009616442.1	PM1_RS06515	mucD	DegQ family serine endoprotease	False	1458941	1460356	+	1458941:1460356:+	M	Belongs to the peptidase S1C family	mucD				3.4.21.107	ko:K04771	ko01503,ko02020,map01503,map02020	M00728	PDZ_2,Trypsin_2	PCLMMKII_01271	operon_696	1458941:1460356:+	Periplasmic	9.76
WP_009616445.1	PM1_RS06520		TonB-dependent receptor	False	1460736	1463225		1460736:1463225:-	P	TonB dependent receptor		-,GO:0009279,GO:0055085	GO:0009279,GO:0055085			ko:K02014			Plug,TonB_dep_Rec	PCLMMKII_01272	operon_697	1460736:1463225:-	OuterMembrane	10
WP_009616447.1	PM1_RS06525	lepA	translation elongation factor 4	False	1463543	1465342	+	1463543:1465342:+	M		lepA		GO:0003924,GO:0005525			ko:K03596	ko05134,map05134		EFG_C,GTP_EFTU,GTP_EFTU_D2,LepA_C	PCLMMKII_01273	operon_698	1463543:1465342:+	CytoplasmicMembrane	7.88
WP_009616449.1	PM1_RS06530	lepB	signal peptidase I	False	1465348	1466202	+	1465348:1466202:+	U	Belongs to the peptidase S26 family	lepB	GO:0004252,GO:0005575,GO:0005623,GO:0005886,GO:0006465,GO:0009306,GO:0016020,GO:0044464,GO:0071944	GO:0004252,GO:0006465,GO:0009306,GO:0016020	GO:0005575,GO:0005623,GO:0005886,GO:0016020,GO:0044464,GO:0071944	3.4.21.89	ko:K03100	ko02024,ko03060,map02024,map03060		Peptidase_S24,Peptidase_S26	PCLMMKII_01274	operon_698	1465348:1466202:+	CytoplasmicMembrane	10
WP_009616451.1	PM1_RS06535		DUF4845 domain-containing protein	False	1466341	1466718	+	1466341:1466718:+	NU	Domain of unknown function (DUF4845)									DUF4845	PCLMMKII_01275	operon_698	1466341:1466718:+	Unknown
WP_009616452.1	PM1_RS06540	rnc	ribonuclease III	False	1466715	1467404	+	1466715:1467404:+	J		rnc		GO:0003723,GO:0004525,GO:0006364,GO:0006396		3.1.26.3	ko:K03685	ko03008,ko05205,map03008,map05205		Ribonucleas_3_3,dsrm	PCLMMKII_01276	operon_698	1466715:1467404:+	Cytoplasmic	9.97
WP_009616454.1	PM1_RS06545	era	GTPase Era	False	1467397	1468305	+	1467397:1468305:+	J	An essential GTPase that binds both GDP and GTP, with rapid nucleotide exchange. Plays a role in 16S rRNA processing and 30S ribosomal subunit biogenesis and possibly also in cell cycle regulation and energy metabolism	era		GO:0003723,GO:0005525			ko:K03595			KH_2,MMR_HSR1	PCLMMKII_01277	operon_698	1467397:1468305:+	CytoplasmicMembrane	7.88
WP_009616456.1	PM1_RS06550	recO	DNA repair protein RecO	False	1468358	1469062	+	1468358:1469062:+	L	Involved in DNA repair and RecF pathway recombination	recO	GO:0003677,GO:0006281,GO:0006310,GO:0008150,GO:0009314,GO:0009628,GO:0050896	GO:0003677,GO:0006281,GO:0006310	GO:0008150,GO:0009314,GO:0009628,GO:0050896		ko:K03584	ko03440,map03440		RecO_C,RecO_N	PCLMMKII_01278	operon_698	1468358:1469062:+	Cytoplasmic	9.97
WP_009616458.1	PM1_RS06555	pdxJ	pyridoxine 5'-phosphate synthase	False	1469055	1469798	+	1469055:1469798:+	H	Catalyzes the complicated ring closure reaction between the two acyclic compounds 1-deoxy-D-xylulose-5-phosphate (DXP) and 3-amino-2-oxopropyl phosphate (1-amino-acetone-3-phosphate or AAP) to form pyridoxine 5'-phosphate (PNP) and inorganic phosphate	pdxJ		GO:0008615,GO:0033856		2.6.99.2	ko:K03474	ko00750,ko01100,map00750,map01100	M00124	PdxJ	PCLMMKII_01279	operon_698	1469055:1469798:+	Cytoplasmic	9.97
WP_009616460.1	PM1_RS06560	cmoB	tRNA 5-methoxyuridine(34)/uridine 5-oxyacetic acid(34) synthase CmoB	False	1470149	1471117		1470149:1471117:-	J	Catalyzes carboxymethyl transfer from carboxy-S- adenosyl-L-methionine (Cx-SAM) to 5-hydroxyuridine (ho5U) to form 5-carboxymethoxyuridine (cmo5U) at position 34 in tRNAs	cmoB		GO:0000166,GO:0005524,GO:0008033,GO:0016879			ko:K15257			Methyltransf_9	PCLMMKII_01280	operon_699	1470149:1471117:-	Cytoplasmic	9.97
WP_009616462.1	PM1_RS06565	cmoA	carboxy-S-adenosyl-L-methionine synthase CmoA	False	1471114	1471854		1471114:1471854:-	M	Catalyzes the conversion of S-adenosyl-L-methionine (SAM) to carboxy-S-adenosyl-L-methionine (Cx-SAM)	cmoA					ko:K15256			Methyltransf_25	PCLMMKII_01281	operon_699	1471114:1471854:-	Cytoplasmic	9.97
WP_009616464.1	PM1_RS06570		hypothetical protein	False	1471971	1472543		1471971:1472543:-												PCLMMKII_01282	operon_700	1471971:1472543:-	Unknown
[truncated: 4,853 more rows]

## Sheet: Table S1
Sample	Position	Type	Ref	Alt	Gene	Locus_Tag	Product	AA_Change	Category	Frequency	Notes
[truncated: 285 more rows]

## Sheet: Table S2
Metabolite	M1_OD0.5	M2C19_OD0.5	M3C22_OD0.5	M1_OD0.8	M2C19_OD0.8	M3C22_OD0.8	Unit
[truncated: 4 more rows]

## Sheet: Table S3
Sample	PC1	PC2	Strain	Condition	OD		Term	Df	SumOfSqs	R2	F	Pr(>F)
[truncated: 36 more rows]

[truncated: 3 more sheets: Table S4, Table S5, Table S6]
